# Supplementary material for: Establishing a mass spectrometry-based system for rapid detection of SARS-CoV-2 in large clinical sample cohorts
Source: Nat Commun. 2020 Dec 3;11:6201. doi: 10.1038/s41467-020-19925-0 (PMC7713649; doi:10.1038/s41467-020-19925-0)
Supplement: Supplementary file 4 — Source Data [file 41467_2020_19925_MOESM4_ESM.xlsx]

## Sheet: Table 3 - Tier1
Replicate Name	File Name	Storage media	Type of experimental validation	Total Area IGM	Total Area IGM heavy	Ratio IGM/IGM heavy	IGM calculate concentration (ng/mL)	Total Area DGI	Total Area DGI heavy	Ratio DGI/DGI heavy	DGI calculate concentration (ng/mL)	Total Area Beta Actin	real time RT-PCR
Sample_1	200720_0845_007.raw	virus transport medium	Limit of blank	408	22656	0.0180085	0.47	580	44040	0.0131698	0.48	3006881
Sample_2	200720_0845_008.raw	virus transport medium	Limit of blank	855	23975	0.0356621	0.85	872	45889	0.0190024	0.67	3142433
Sample_3	200720_0845_009.raw	virus transport medium	Limit of blank	703	22922	0.0306692	0.75	727	44523	0.0163286	0.58	3655589
Sample_4	200720_0845_010.raw	virus transport medium	Limit of blank	613	26574	0.0230677	0.58	1661	46335	0.0358476	1.19	3159800
Sample_5	200720_0845_011.raw	virus transport medium	Limit of blank	523	20795	0.0251503	0.63	1740	38427	0.0452807	1.48	2960267
Sample_6	200720_0845_012.raw	virus transport medium	Limit of blank	755	24598	0.0306936	0.75	903	42436	0.0212791	0.74	2723993
Sample_7	200720_0845_013.raw	virus transport medium	Limit of detection	954	18072	0.0527888	1.21	1933	39468	0.0489764	1.59	3014624
Sample_8	200720_0845_014.raw	virus transport medium	Limit of detection	1253	25374	0.0493813	1.14	1694	48536	0.0349019	1.17	3039362
Sample_9	200720_0845_015.raw	virus transport medium	Limit of detection	636	20646	0.030805	0.75	1611	39115	0.0411862	1.36	3158592
Sample_10	200720_0845_016.raw	virus transport medium	Limit of detection	1544	23942	0.0644892	1.45	893	43045	0.0207457	0.73	2846287
Sample_11	200720_0845_017.raw	virus transport medium	Limit of detection	989	25377	0.0389723	0.93	897	47113	0.0190393	0.67	3583126
Sample_12	200720_0845_023.raw	virus transport medium	Reproducibility	1037	30016	0.0345482	0.83	644	57054	0.0112876	0.42	12037845
Sample_13	200720_0845_024.raw	virus transport medium	Reproducibility	1475	34546	0.0426967	1	2058	63739	0.0322879	1.09	11569500
Sample_14	200720_0845_027.raw	virus transport medium	Reproducibility	55659	27035	2.05878	31.68	43080	51187	0.84162	21.17	3086749
Sample_15	200720_0845_028.raw	virus transport medium	Reproducibility	56470	34064	1.65776	26.12	43229	66030	0.654687	16.84	2759245
Sample_16	200720_0845_029.raw	virus transport medium	Limit of quantification	31988	21653	1.4773	23.58	38157	43961	0.867974	21.77	4723322
Sample_17	200720_0845_030.raw	virus transport medium	Limit of quantification	21444	30012	0.714514	12.34	23666	59598	0.397094	10.68	5603183
Sample_18	200720_0845_031.raw	virus transport medium	Limit of quantification	9686	26415	0.366686	6.81	8104	49950	0.162242	4.73	5130320
Sample_19	200720_0845_032reinj.raw	virus transport medium	Limit of quantification	6727	27898	0.241128	4.69	5368	51235	0.104772	3.17	4337583
Sample_20	200720_0845_033.raw	virus transport medium	Limit of quantification	2414	26767	0.0901857	1.95	4173	48997	0.0851685	2.63	5295547
Sample_21	200720_0845_034.raw	virus transport medium	Limit of quantification	2592	31520	0.0822335	1.8	2210	60463	0.0365513	1.22	4736150
Sample_22	200720_0845_036	virus transport medium	Limit of detection	1892	29914	0.063248	1.42	2309	49176	0.0469538	1.53	4003353
Sample_23	200720_0845_037.raw	virus transport medium	Calibration curve	2448	24667	0.0992419	2.13	3054	51201	0.0596473	1.9	4577969
Sample_24	200720_0845_038.raw	virus transport medium	Calibration curve	8226	31645	0.259946	5.02	11669	59390	0.196481	5.63	4170767
Sample_25	200720_0845_039.raw	virus transport medium	Calibration curve	19806	22877	0.86576	14.65	27189	46390	0.586096	15.23	4760168
Sample_26	200720_0845_040.raw	virus transport medium	Calibration curve	114531	26827	4.26924	60.67	140090	53423	2.62228	59.61	4237238
Sample_27	200720_0845_041.raw	virus transport medium	Calibration curve	647892	27283	23.7471	279.75	775359	54086	14.3357	280.14	5346372
Sample_28	200720_0845_042.raw	virus transport medium	Calibration curve	1521527	32930	46.2049	506.11	1702628	63687	26.7343	494.24	4668538
Sample_29	200720_0845_075.raw	virus transport medium	Accuracy	3476692	22731	152.949	1469.9	2439734	39874	61.1861	1050.8	26487272	P
Sample_30	200720_0845_076.raw	virus transport medium	Accuracy	326866	32475	10.0652	130.23	422219	59943	7.04367	146.64	4493433	P
Sample_31	200720_0845_077.raw	virus transport medium	Accuracy	22290	34016	0.65528	11.429	24397	92975	0.262404	7.3217	522249	P
Sample_32	200720_0845_078.raw	virus transport medium	Accuracy	729	20956	0.0347872	0.83642	2045	71149	0.0287425	0.97665	1770471	P
Sample_33	200720_0845_079.raw	virus transport medium	Accuracy	33815	26351	1.28325	20.796	91660	58990	1.55382	37.007	13403708	P
Sample_34	200720_0845_080.raw	virus transport medium	Accuracy	3163	25201	0.125511	2.6222	12107	58820	0.205831	5.8687	6586841	P
Sample_35	200720_0845_082.raw	virus transport medium	Accuracy	438013	34324	12.7611	160.89	336638	61158	5.5044	117.13	20530446	P
Sample_36	200720_0845_084.raw	virus transport medium	Accuracy	1245	24261	0.0513169	1.1821	4568	49384	0.0924996	2.8321	18448390	N
Sample_37	200720_0845_085.raw	virus transport medium	Accuracy	1668	30989	0.0538256	1.2334	1998	67522	0.0295904	1.0029	16064269	N
Sample_38	200720_0845_086reinj.raw	virus transport medium	Accuracy	331	14008	0.0236294	0.59261	518	33131	0.0156349	0.56043	2286975	N
Sample_39	200720_0845_087.raw	virus transport medium	Accuracy	1743	27032	0.0644791	1.449	2936	52671	0.0557422	1.7853	19821642	N
Sample_40	200720_0845_088.raw	virus transport medium	Accuracy	1612	32889	0.0490133	1.1346	1593	56194	0.0283482	0.96411	10476002	N
Sample_41	200720_0845_089.raw	virus transport medium	Accuracy	974	28698	0.0339396	0.81808	532	46186	0.0115186	0.42427	5759785	N
Sample_42	200720_0845_090.raw	virus transport medium	Accuracy	1295	25644	0.0504991	1.1657	3653	68579	0.053267	1.713	5812319	N
Sample_43	200720_0845_091.raw	virus transport medium	Accuracy	1497	26698	0.0560716	1.2796	1519	48748	0.0311603	1.051	12835458	N
Sample_44	200720_0845_092.raw	virus transport medium	Accuracy	990	26422	0.0374688	0.89321	1278	53814	0.0237485	0.82071	5902473	N
Sample_45	200720_0845_093.raw	virus transport medium	Accuracy	952	20799	0.0457714	1.0673	1401	51151	0.0273895	0.93476	10873134	N
Sample_46	200721_1119_001.raw	virus transport medium	Limit of blank	898	17533	0.0512177	1.03	1128	33377	0.0337957	0.76	2700465
Sample_47	200721_1119_002.raw	virus transport medium	Limit of blank	129	16582	0.00777952	0.21	1060	29986	0.0353498	0.79	2621413
Sample_48	200721_1119_003.raw	virus transport medium	Limit of blank	640	17700	0.0361582	0.76	214	32107	0.00666521	0.16	3250141
Sample_49	200721_1119_004.raw	virus transport medium	Limit of blank	249	13939	0.0178635	0.42	1557	36393	0.042783	0.95	2709363
Sample_50	200721_1119_005.raw	virus transport medium	Limit of blank	892	17953	0.0496853	1	1345	33101	0.0406332	0.9	3090562
Sample_51	200721_1119_006.raw	virus transport medium	Limit of blank	680	17511	0.0388327	0.81	1255	37279	0.0336651	0.76	2854800
Sample_52	200721_1119_018.raw	virus transport medium	Limit of detection	359	15796	0.0227273	0.51	941	32878	0.028621	0.65	2578416
Sample_53	200721_1119_019.raw	virus transport medium	Limit of detection	460	20980	0.0219256	0.5	2953	38359	0.0769832	1.64	3204608
Sample_54	200721_1119_020.raw	virus transport medium	Limit of detection	496	19370	0.0256066	0.57	1889	39822	0.0474361	1.04	2667161
Sample_55	200721_1119_021.raw	virus transport medium	Limit of detection	1526	18542	0.0822996	1.55	2636	38146	0.0691029	1.48	2604666
Sample_56	200721_1119_022.raw	virus transport medium	Limit of detection	905	17333	0.0522125	1.05	1464	37327	0.0392209	0.87	2772382
Sample_57	200721_1119_023.raw	virus transport medium	Reproducibility	1002	27179	0.0368667	0.78	2890	51733	0.0558638	1.22	12966883
Sample_58	200721_1119_024.raw	virus transport medium	Reproducibility	1004	23294	0.0431012	0.89	1374	50850	0.0270206	0.61	11890842
Sample_59	200721_1119_027.raw	virus transport medium	Reproducibility	56597	26314	2.15083	25.19	46654	45553	1.02417	18.71	3159900
Sample_60	200721_1119_028.raw	virus transport medium	Reproducibility	56539	21833	2.58961	29.52	47290	49295	0.959327	17.6	3101255
Sample_61	200721_1119_029.raw	virus transport medium	Limit of quantification	43134	18094	2.38388	27.5	42249	37749	1.11921	20.34	4645896
Sample_62	200721_1119_030.raw	virus transport medium	Limit of quantification	18841	19958	0.944032	12.45	19615	39050	0.502305	9.58	3881460
Sample_63	200721_1119_031.raw	virus transport medium	Limit of quantification	10695	24942	0.428795	6.34	12657	51526	0.245643	4.89	5268731
Sample_64	200721_1119_032_Reinj.raw	virus transport medium	Limit of quantification	5901	23019	0.256353	4.08	4845	47978	0.100984	2.12	4120953
Sample_65	200721_1119_033_Reinj.raw	virus transport medium	Limit of quantification	3344	20392	0.163986	2.79	2228	50147	0.0444294	0.98	4697510
Sample_66	200721_1119_034.raw	virus transport medium	Limit of quantification	1666	18785	0.0886878	1.65	827	38485	0.0214889	0.5	4068126
Sample_67	200721_1119_036	virus transport medium	Limit of detection	1525	20535	0.0742635	1.42	2783	45987	0.0605171	1.31	4169632
Sample_68	200721_1119_037.raw	virus transport medium	Calibration curve	1769	18779	0.094201	1.73	4653	41722	0.111524	2.33	3954502
Sample_69	200721_1119_038.raw	virus transport medium	Calibration curve	7596	18702	0.40616	6.05	9743	41613	0.234134	4.67	4169881
Sample_70	200721_1119_039.raw	virus transport medium	Calibration curve	28405	21310	1.33294	16.73	33561	42110	0.796984	14.78	4779984
Sample_71	200721_1119_040.raw	virus transport medium	Calibration curve	138177	25600	5.39754	55.33	168445	53838	3.12874	53.47	4252328
Sample_72	200721_1119_041.raw	virus transport medium	Calibration curve	754428	21206	35.5762	277.61	868353	43703	19.8694	303.94	4294987
Sample_73	200721_1119_042.raw	virus transport medium	Calibration curve	1299399	18453	70.4167	497.81	1520187	43794	34.7122	513.52	3853376
Sample_74	200721_1119_074.raw	virus transport medium	Accuracy	3559675	21120	168.545	1050.2	3773005	47340	79.7001	1121.8	6320577	P
Sample_75	200721_1119_076.raw	virus transport medium	Accuracy	938008	23940	39.1816	301.5	977196	44160	22.1285	336.32	5711931	P
Sample_76	200721_1119_079.raw	virus transport medium	Accuracy	511772	22716	22.5291	187.81	273838	34370	7.96736	128.74	21107972	P
Sample_77	200721_1119_080.raw	virus transport medium	Accuracy	11622	21427	0.5424	7.7518	25827	33108	0.780083	14.489	5189897	P
Sample_78	200721_1119_082.raw	virus transport medium	Accuracy	9570	11811	0.810262	10.927	16376	28600	0.572587	10.834	2475451	P
Sample_79	200721_1119_083.raw	virus transport medium	Accuracy	497092	21347	23.2863	193.19	309456	35359	8.75183	140.62	8924015	P
Sample_80	200721_1119_084.raw	virus transport medium	Accuracy	575	11787	0.0487826	0.98764	5200	40223	0.129279	2.6743	572900	N
Sample_81	200721_1119_085.raw	virus transport medium	Accuracy	252	12622	0.0199651	0.45957	734	35232	0.0208333	0.4805	5163240	N
Sample_82	200721_1119_086_Reinj.raw	virus transport medium	Accuracy	1766	23949	0.07374	1.4062	3663	37348	0.0980775	2.0625	16477201	N
Sample_83	200721_1119_087_Reinj.raw	virus transport medium	Accuracy	974	18516	0.0526032	1.0531	503	44007	0.01143	0.27323	6907200	N
Sample_84	200721_1119_088.raw	virus transport medium	Accuracy	966	18535	0.0521176	1.0456	2707	53079	0.0509995	1.1154	5817190	N
Sample_85	200721_1119_089.raw	virus transport medium	Accuracy	343	21853	0.0156958	0.37441	2371	54741	0.0433131	0.95666	6592902	N
Sample_86	200721_1119_090.raw	virus transport medium	Accuracy	513	12691	0.0404223	0.84064	1946	38254	0.0508705	1.1127	1335391	P
Sample_87	200721_1119_091.raw	virus transport medium	Accuracy	851	17910	0.0475154	0.96533	2311	37056	0.0623651	1.3476	11774034	N
Sample_88	200721_1119_092.raw	virus transport medium	Accuracy	653	19603	0.0333112	0.71267	1841	44252	0.0416026	0.9213	16810246	N
Sample_89	200721_1119_093.raw	virus transport medium	Accuracy	1070	15000	0.0713333	1.3676	1495	47733	0.0313201	0.70537	646521	N
Sample_90	200721_1119_094.raw	virus transport medium	Accuracy	562	20043	0.0280397	0.61524	2918	44815	0.0651121	1.4033	3288665	N
Sample_91	200722_1408_007.raw	virus transport medium	Limit of blank	677	11005	0.0615175	0.8	1409	21082	0.0668343	0.98	3241641
Sample_92	200722_1408_008.raw	virus transport medium	Limit of blank	794	16082	0.049372	0.65	444	23376	0.0189938	0.27	5100262
Sample_93	200722_1408_010.raw	virus transport medium	Limit of blank	420	11907	0.0352734	0.48	1743	23599	0.0738591	1.08	2915321
Sample_94	200722_1408_011.raw	virus transport medium	Limit of blank	562	8793	0.0639145	0.83	169	19755	0.0085548	0.12	2554237
Sample_95	200722_1408_012.raw	virus transport medium	Limit of blank	735	10495	0.0700333	0.9	894	23145	0.0386261	0.56	3392616
Sample_96	200722_1408_013.raw	virus transport medium	Limit of detection	532	9113	0.0583781	0.76	2062	22324	0.092367	1.35	2860596
Sample_97	200722_1408_014.raw	virus transport medium	Limit of detection	259	13448	0.0192594	0.28	1316	28721	0.0458201	0.67	3132991
Sample_98	200722_1408_015.raw	virus transport medium	Limit of detection	965	9782	0.0986506	1.23	1038	22905	0.0453176	0.66	2766027
Sample_99	200722_1408_016.raw	virus transport medium	Limit of detection	897	16311	0.0549936	0.72	4004	29722	0.134715	1.98	5004303
Sample_100	200722_1408_023.raw	virus transport medium	Reproducibility	425	11429	0.0371861	0.5	474	26464	0.0179111	0.26	10062035
Sample_101	200722_1408_024.raw	virus transport medium	Reproducibility	0	3	0	0	18	659	0.0273141	0.39	21308
Sample_102	200722_1408_027.raw	virus transport medium	Reproducibility	41967	10222	4.10556	37.24	31921	22022	1.44951	21.85	2957035
Sample_103	200722_1408_028.raw	virus transport medium	Reproducibility	47676	13359	3.56883	32.76	40660	29184	1.39323	21	3442520
Sample_104	200722_1408_029.raw	virus transport medium	Limit of quantification	21614	9335	2.31537	22.06	26278	23242	1.13063	17	3432045
Sample_105	200722_1408_030.raw	virus transport medium	Limit of quantification	16194	12714	1.27371	12.77	15540	28745	0.540616	8.07	4104323
Sample_106	200722_1408_031.raw	virus transport medium	Limit of quantification	5877	11297	0.520227	5.63	6226	24965	0.249389	3.69	3698572
Sample_107	200722_1408_032.raw	virus transport medium	Limit of quantification	7245	18759	0.386215	4.29	4892	33764	0.144888	2.13	6989940
Sample_108	200722_1408_033_reinj.raw	virus transport medium	Limit of quantification	1784	12166	0.146638	1.77	2841	21842	0.130071	1.91	4668411
Sample_109	200722_1408_034_reinj.raw	virus transport medium	Limit of quantification	1674	12661	0.132217	1.61	1917	25383	0.075523	1.1	3648313
Sample_110	200722_1408_036	virus transport medium	Limit of detection	756	13142	0.0575255	0.75	4224	27833	0.151762	2.23	4516762
Sample_111	200722_1408_037.raw	virus transport medium	Calibration curve	1628	9526	0.170901	2.03	3639	25859	0.140725	2.07	3895098
Sample_112	200722_1408_038.raw	virus transport medium	Calibration curve	5775	12527	0.461004	5.04	9461	25778	0.367018	5.45	4260192
Sample_113	200722_1408_039.raw	virus transport medium	Calibration curve	15551	10618	1.46459	14.51	20965	24802	0.845295	12.67	3688826
Sample_114	200722_1408_040.raw	virus transport medium	Calibration curve	106358	12825	8.29302	70.85	121376	26071	4.65559	71.07	4702144
Sample_115	200722_1408_041.raw	virus transport medium	Calibration curve	5476	16	342.25	2099.5	14810	1057	14.0114	216.5	365124
Sample_116	200722_1408_042.raw	virus transport medium	Calibration curve	834492	11942	69.8787	497.79	985361	29773	33.0958	515.94	3838372
Sample_117	200722_1408_052.raw	virus transport medium	Accuracy	1282	11617	0.110356	1.3632	1789	20517	0.087196	1.2756	13935918	N
Sample_118	200722_1408_053.raw	virus transport medium	Accuracy	1334	10120	0.131818	1.603	4226	20078	0.210479	3.1086	8120156	N
Sample_119	200722_1408_054.raw	virus transport medium	Accuracy	605	13715	0.0441123	0.5892	6542	29697	0.220292	3.255	4182558	N
Sample_120	200722_1408_055.raw	virus transport medium	Accuracy	922	9262	0.0995465	1.2401	1324	21378	0.0619328	0.90287	18097996	N
Sample_121	200722_1408_056.raw	virus transport medium	Accuracy	2352	12276	0.191593	2.257	4535	22301	0.203354	3.0022	26772280	N
Sample_122	200722_1408_058.raw	virus transport medium	Accuracy	790	12195	0.0647806	0.83677	3997	28815	0.138712	2.0397	4313316	N
Sample_123	200722_1408_060.raw	virus transport medium	Accuracy	1563	11484	0.136102	1.6505	1253	20493	0.0611428	0.89147	15700365	N
Sample_124	200722_1408_061.raw	virus transport medium	Accuracy	390	9464	0.0412088	0.55299	1261	22256	0.0566589	0.82507	7681741	N
Sample_125	200722_1408_074.raw	virus transport medium	Accuracy	69182	11656	5.93531	52.175	85795	29189	2.93929	44.65	3125877	P
Sample_126	200722_1408_075.raw	virus transport medium	Accuracy	58028	7954	7.29545	63.013	95087	23931	3.97338	60.554	3180174	P
Sample_127	200722_1408_078.raw	virus transport medium	Accuracy	6085	12843	0.473799	5.167	7703	32667	0.235804	3.4869	3330272	P
Sample_128	200723_1126_001.raw	virus transport medium	Limit of quantification	44683	17472	2.55741	27.75	35553	31310	1.13552	19.48	4329197
Sample_129	200723_1126_002.raw	virus transport medium	Limit of quantification	22622	21698	1.04258	12.08	27952	38609	0.723976	12.21	3998827
Sample_130	200723_1126_003.raw	virus transport medium	Limit of quantification	10285	19782	0.519917	6.34	8228	35488	0.231853	3.75	4434145
Sample_131	200723_1126_004.raw	virus transport medium	Limit of quantification	5280	20281	0.260342	3.34	6792	36639	0.185376	2.97	3982501
Sample_132	200723_1126_005.raw	virus transport medium	Limit of quantification	4529	20328	0.222796	2.89	5424	39580	0.137039	2.17	4899045
Sample_133	200723_1126_006.raw	virus transport medium	Limit of quantification	2977	17918	0.166146	2.2	5009	38722	0.129358	2.05	3597241
Sample_134	200723_1126_008	virus transport medium	Limit of detection	3177	21408	0.148402	1.98	3121	39766	0.0784841	1.22	4173374
Sample_135	200723_1126_009.raw	virus transport medium	Calibration curve	3114	18275	0.170397	2.26	5386	33578	0.160403	2.56	4347354
Sample_136	200723_1126_010.raw	virus transport medium	Calibration curve	7940	19093	0.415859	5.16	11253	37255	0.302053	4.93	4205784
Sample_137	200723_1126_011.raw	virus transport medium	Calibration curve	24520	20441	1.19955	13.76	28341	38180	0.7423	12.53	4272414
Sample_138	200723_1126_012.raw	virus transport medium	Calibration curve	104390	19830	5.26425	54.16	106143	37294	2.84611	50.52	3682923
Sample_139	200723_1126_013.raw	virus transport medium	Calibration curve	544754	17587	30.9748	279.78	567105	39464	14.3702	270.94	4443153
Sample_140	200723_1126_014.raw	virus transport medium	Calibration curve	1296892	20046	64.6958	553.6	1339963	41948	31.9434	620.47	4479161
Sample_141	200723_1126_023.raw	virus transport medium	Accuracy	890	20228	0.0439984	0.6431	1022	43227	0.0236426	0.35113	6502442	N
Sample_142	200723_1126_024.raw	virus transport medium	Accuracy	578	20111	0.0287405	0.43372	3695	44374	0.0832695	1.2956	4464422	N
Sample_143	200723_1126_025.raw	virus transport medium	Accuracy	1169	19697	0.0593491	0.84925	4174	40424	0.103255	1.6195	13227565	N
Sample_144	200723_1126_026.raw	virus transport medium	Accuracy	930	17782	0.0523001	0.7554	8880	38288	0.231926	3.7494	4902659	N
Sample_145	200723_1126_027.raw	virus transport medium	Accuracy	364	12490	0.0291433	0.43905	726	31940	0.0227301	0.33698	5701822	N
Sample_146	200723_1126_028.raw	virus transport medium	Accuracy	2184	19461	0.112224	1.5316	2582	30171	0.0855789	1.3331	34104824	N
Sample_147	200723_1126_029.raw	virus transport medium	Accuracy	277	15290	0.0181164	0.28248	4084	33830	0.120721	1.9045	2767023	N
Sample_148	200723_1126_030.raw	virus transport medium	Accuracy	739	20134	0.0367041	0.54405	3224	38728	0.0832473	1.2955	4913898	N
Sample_149	200723_1126_031.raw	virus transport medium	Accuracy	1032	18310	0.0563626	0.80939	1536	24972	0.0615089	0.94615	14164990	N
Sample_150	200723_1126_032.raw	virus transport medium	Accuracy	550	22906	0.0240112	0.36679	1207	45638	0.0264473	0.39441	3566105	N
Sample_151	200723_1126_033.raw	virus transport medium	Accuracy	297	21209	0.0140035	0.22302	1712	44422	0.0385395	0.5826	6133268	N
Sample_152	200723_1126_045.raw	virus transport medium	Accuracy	1601	14795	0.108212	1.4815	3224	37042	0.0870363	1.3567	2767558	P
Sample_153	200723_1126_047.raw	virus transport medium	Accuracy	323	19855	0.0162679	0.25616	1022	46048	0.0221942	0.32877	3902973	P
Sample_154	200723_1126_048.raw	virus transport medium	Accuracy	6669	22847	0.291898	3.7143	6636	41934	0.158249	2.522	11887040	P
Sample_155	200723_1126_051.raw	virus transport medium	Accuracy	8583	13384	0.641288	7.7018	11132	37575	0.296261	4.8331	10427743	P
Sample_156	200723_1126_054.raw	virus transport medium	Accuracy	538	9148	0.0588107	0.84184	1880	25165	0.0747069	1.1579	2606132	P
Sample_157	200723_1126_073.raw	virus transport medium	Limit of blank	230	13276	0.0173245	0.27	1044	30724	0.03398	0.51	2997259
Sample_158	200723_1126_074.raw	virus transport medium	Limit of blank	434	17219	0.0252047	0.38	1814	36373	0.0498722	0.76	2835461
Sample_159	200723_1126_075.raw	virus transport medium	Limit of blank	131	14128	0.00927237	0.15	475	32000	0.0148437	0.22	2696942
Sample_160	200723_1126_076.raw	virus transport medium	Limit of blank	563	14596	0.0385722	0.57	1007	32084	0.0313864	0.47	2734883
Sample_161	200723_1126_077.raw	virus transport medium	Limit of blank	254	15882	0.0159929	0.25	804	36111	0.0222647	0.33	2989223
Sample_162	200723_1126_078.raw	virus transport medium	Limit of blank	366	14611	0.0250496	0.38	237	31591	0.00750214	0.11	2488895
Sample_163	200723_1126_084.raw	virus transport medium	Limit of detection	697	15252	0.0456989	0.67	1466	30956	0.0473575	0.72	2143133
Sample_164	200723_1126_085.raw	virus transport medium	Limit of detection	424	14658	0.0289262	0.44	2238	34784	0.0643399	0.99	2909983
Sample_165	200723_1126_086.raw	virus transport medium	Limit of detection	878	14563	0.0602898	0.86	2153	29615	0.0726996	1.13	2437469
Sample_166	200723_1126_087.raw	virus transport medium	Limit of detection	519	14675	0.0353663	0.53	1271	33317	0.0381487	0.58	2670048
Sample_167	200723_1126_088.raw	virus transport medium	Limit of detection	664	17968	0.0369546	0.55	2898	33973	0.085303	1.33	2428194
Sample_168	200723_1126_089.raw	virus transport medium	Reproducibility	829	17093	0.0484994	0.7	922	37599	0.0245219	0.36	10018605
Sample_169	200723_1126_090.raw	virus transport medium	Reproducibility	649	19076	0.0340218	0.51	607	43074	0.014092	0.21	8817420
Sample_170	200723_1126_093.raw	virus transport medium	Reproducibility	42749	18121	2.35909	25.75	35419	41742	0.848522	14.4	2970806
Sample_171	200723_1126_094.raw	virus transport medium	Reproducibility	44041	17729	2.48412	27.01	37560	44390	0.846137	14.35	2379556
Sample_172	200724_1047_001.raw	virus transport medium	Limit of quantification	32846	23288	1.41043	24.2	30479	36730	0.829812	22.08	3412652
Sample_173	200724_1047_002.raw	virus transport medium	Limit of quantification	15493	19404	0.798444	14.11	15789	33134	0.47652	12.6	4034240
Sample_174	200724_1047_003.raw	virus transport medium	Limit of quantification	7793	24530	0.317693	5.89	7405	46608	0.158878	4.15	4296054
Sample_175	200724_1047_004.raw	virus transport medium	Limit of quantification	4710	22214	0.212028	4.02	5388	41063	0.131213	3.42	4246519
Sample_176	200724_1047_005.raw	virus transport medium	Limit of quantification	4478	24569	0.182262	3.48	5622	39922	0.140825	3.67	3668027
Sample_177	200724_1047_006.raw	virus transport medium	Limit of quantification	2275	23811	0.0955441	1.89	3526	40896	0.0862187	2.24	4508258
Sample_178	200724_1047_008	virus transport medium	Limit of detection	894	24434	0.0365884	0.76	3745	43744	0.0856117	2.22	4380109
Sample_179	200724_1047_009.raw	virus transport medium	Calibration curve	2233	19473	0.114672	2.24	4192	37214	0.112646	2.93	3736831
Sample_180	200724_1047_010.raw	virus transport medium	Calibration curve	5568	19118	0.291244	5.43	6286	38648	0.162647	4.25	4496280
Sample_181	200724_1047_011.raw	virus transport medium	Calibration curve	17376	22327	0.778251	13.77	20304	45356	0.447659	11.83	3858188
Sample_182	200724_1047_012.raw	virus transport medium	Calibration curve	66763	22902	2.91516	48.14	76149	38655	1.96997	52.96	4153987
Sample_183	200724_1047_013.raw	virus transport medium	Calibration curve	379321	19329	19.6245	293.25	404615	38498	10.51	288.07	3836036
Sample_184	200724_1047_014.raw	virus transport medium	Calibration curve	748544	18875	39.658	571.15	843432	38691	21.7992	602.58	4232822
Sample_185	200724_1047_040.raw	virus transport medium	Accuracy	3742	21876	0.171055	3.2778	4465	39212	0.113868	2.961	19396920	P
Sample_186	200724_1047_042.raw	virus transport medium	Accuracy	577	18087	0.0319014	0.66788	2289	42343	0.0540585	1.3938	9900444	P
Sample_187	200724_1047_043.raw	virus transport medium	Accuracy	2099	17095	0.122784	2.3947	3860	37554	0.102785	2.6699	1760937	P
Sample_188	200724_1047_044.raw	virus transport medium	Accuracy	668	11931	0.0559886	1.1381	546	38803	0.0140711	0.357	953867	P
Sample_189	200724_1047_047.raw	virus transport medium	Accuracy	85734	16024	5.35035	85.593	261738	57675	4.53815	123.18	1992755	P
Sample_190	200724_1047_048.raw	virus transport medium	Accuracy	609	23190	0.0262613	0.55557	1366	40894	0.0334034	0.85619	8374579	P
Sample_191	200724_1047_050.raw	virus transport medium	Accuracy	799	18828	0.0424368	0.87467	1939	40280	0.048138	1.2394	14172064	P
Sample_192	200724_1047_052.raw	virus transport medium	Accuracy	484	16443	0.029435	0.61856	1180	51374	0.0229688	0.58614	2291078	N
Sample_193	200724_1047_053.raw	virus transport medium	Accuracy	741	19388	0.0382195	0.79184	888	40100	0.0221446	0.56501	5636022	N
Sample_194	200724_1047_054.raw	virus transport medium	Accuracy	643	24407	0.0263449	0.557	1463	49679	0.0294491	0.75406	5282415	N
Sample_195	200724_1047_055.raw	virus transport medium	Accuracy	1128	25666	0.0439492	0.90431	3955	54786	0.07219	1.8673	894213	N
Sample_196	200724_1047_056.raw	virus transport medium	Accuracy	930	19523	0.0476361	0.97599	4005	37897	0.105681	2.7464	15469710	N
Sample_197	200724_1047_057.raw	virus transport medium	Accuracy	1118	21285	0.0525253	1.0709	3292	36541	0.0900906	2.3363	2405824	N
Sample_198	200724_1047_058.raw	virus transport medium	Accuracy	283	18277	0.0154839	0.33662	1988	43306	0.0459059	1.1813	3780403	N
Sample_199	200724_1047_060.raw	virus transport medium	Accuracy	1814	20983	0.0864509	1.7166	1450	32922	0.0440435	1.1327	8059551	N
Sample_200	200724_1047_061.raw	virus transport medium	Accuracy	1052	21621	0.0486564	0.99634	3526	38983	0.0904497	2.3459	15461800	N
Sample_201	200724_1047_062.raw	virus transport medium	Limit of blank	408	17020	0.0239718	0.51	667	37615	0.0177323	0.45	2793144
Sample_202	200724_1047_063.raw	virus transport medium	Limit of blank	416	18326	0.0227	0.48	3141	40205	0.0781246	2.02	2861938
Sample_203	200724_1047_064.raw	virus transport medium	Limit of blank	517	16178	0.031957	0.67	888	39664	0.0223881	0.57	2603470
Sample_204	200724_1047_065.raw	virus transport medium	Limit of blank	700	14830	0.0472016	0.97	1019	34670	0.0293914	0.75	2595450
Sample_205	200724_1047_066.raw	virus transport medium	Limit of blank	423	16181	0.0261418	0.55	1287	33145	0.0388294	1	3081846
Sample_206	200724_1047_067.raw	virus transport medium	Limit of blank	460	20903	0.0220064	0.47	1486	42387	0.0350579	0.9	2635261
Sample_207	200724_1047_080.raw	virus transport medium	Limit of detection	755	17027	0.0443413	0.91	1361	42322	0.0321582	0.82	2936527
Sample_208	200724_1047_081.raw	virus transport medium	Limit of detection	1112	20231	0.0549652	1.12	1884	40804	0.0461719	1.19	2417070
Sample_209	200724_1047_082.raw	virus transport medium	Limit of detection	556	15324	0.036283	0.75	2012	37738	0.053315	1.37	2851987
Sample_210	200724_1047_083.raw	virus transport medium	Limit of detection	847	17996	0.047066	0.96	1766	41030	0.0430417	1.11	2438334
Sample_211	200724_1047_084.raw	virus transport medium	Limit of detection	750	16820	0.0445898	0.92	364	36680	0.00992366	0.25	2392516
Sample_212	200724_1047_reinj051.raw	virus transport medium	Accuracy	391	16382	0.0238677	0.50712	623	36563	0.0170391	0.43329	1329712	N
Sample_213	200727_1254r_001.raw	virus transport medium	Limit of quantification	28514	18959	1.50398	22.51	24780	26952	0.919412	20.26	3311009
Sample_214	200727_1254r_002.raw	virus transport medium	Limit of quantification	12849	17574	0.731137	10.87	12517	27272	0.458969	9.79	3289786
Sample_215	200727_1254r_003.raw	virus transport medium	Limit of quantification	6829	19199	0.355696	5.25	7428	27881	0.266418	5.54	3552454
Sample_216	200727_1254r_004.raw	virus transport medium	Limit of quantification	3348	18189	0.184067	2.7	5254	27438	0.191486	3.92	3511329
Sample_217	200727_1254r_005.raw	virus transport medium	Limit of quantification	3562	17625	0.202099	2.97	6093	27358	0.222714	4.6	3386896
Sample_218	200727_1254r_006.raw	virus transport medium	Limit of quantification	2197	19399	0.113253	1.65	5257	28884	0.182004	3.72	3092121
Sample_219	200727_1254r_008	virus transport medium	Limit of detection	2364	19005	0.124388	1.82	1864	27773	0.0671155	1.31	3368506
Sample_220	200727_1254r_009.raw	virus transport medium	Calibration curve	2925	16970	0.172363	2.53	4348	29892	0.145457	2.94	3372086
Sample_221	200727_1254r_010.raw	virus transport medium	Calibration curve	4343	15223	0.285292	4.2	4311	21401	0.201439	4.14	2813417
Sample_222	200727_1254r_011.raw	virus transport medium	Calibration curve	15709	15913	0.98718	14.72	14974	25076	0.597145	12.9	2834826
Sample_223	200727_1254r_012.raw	virus transport medium	Calibration curve	57311	15018	3.81615	57.64	55511	26858	2.06683	47.3	3231634
Sample_224	200727_1254r_013.raw	virus transport medium	Calibration curve	341299	20005	17.0607	261.43	342946	28288	12.1234	301.18	3307137
Sample_225	200727_1254r_014.raw	virus transport medium	Calibration curve	681206	18454	36.9137	569.89	584913	24963	23.4312	600.19	2814301
Sample_226	200727_1254r_023.raw	virus transport medium	Accuracy	2006	14362	0.139674	2.0434	2648	15079	0.175608	3.5831	3578467	N
Sample_227	200727_1254r_024.raw	virus transport medium	Accuracy	1887	18069	0.104433	1.5235	2119	26501	0.0799592	1.5735	11917325	N
Sample_228	200727_1254r_025.raw	virus transport medium	Accuracy	1570	21996	0.0713766	1.0375	3388	29266	0.115766	2.3169	11501545	N
Sample_229	200727_1254r_026_reinj.raw	virus transport medium	Accuracy	450	10058	0.0447405	0.64714	2320	22219	0.104415	2.0803	8021777	N
Sample_230	200727_1254r_027.raw	virus transport medium	Accuracy	1056	17642	0.0598572	0.86859	2946	30001	0.0981967	1.9502	2281286	N
Sample_231	200727_1254r_029.raw	virus transport medium	Accuracy	1797	24177	0.0743268	1.0809	3055	34839	0.0876891	1.7326	8165467	N
Sample_232	200727_1254r_030.raw	virus transport medium	Accuracy	1315	21886	0.0600841	0.87209	2940	29101	0.101027	2.0092	11255908	N
Sample_233	200727_1254r_031.raw	virus transport medium	Accuracy	1525	25020	0.0609512	0.8844	5872	57322	0.102439	2.0387	12914448	N
Sample_234	200727_1254r_032.raw	virus transport medium	Accuracy	1993	23119	0.0862062	1.2555	1832	27652	0.066252	1.2922	3864611	N
Sample_235	200727_1254r_033.raw	virus transport medium	Accuracy	1675	21388	0.0783149	1.1396	2735	33820	0.0808693	1.5919	14805086	N
Sample_236	200727_1254r_046.raw	virus transport medium	Accuracy	3127	20662	0.151341	2.2155	6124	25590	0.239312	4.9542	9651010	P
Sample_237	200727_1254r_047.raw	virus transport medium	Accuracy	34153	24919	1.37056	20.497	26326	32684	0.805471	17.642	17279682	P
Sample_238	200727_1254r_048.raw	virus transport medium	Accuracy	25328	22739	1.11386	16.625	17420	30365	0.573687	12.369	25730174	P
Sample_239	200727_1254r_050.raw	virus transport medium	Accuracy	10076	17748	0.567726	8.4187	8395	26132	0.321254	6.7425	1449595	P
Sample_240	200727_1254r_051.raw	virus transport medium	Accuracy	221982	17819	12.4576	190.32	130450	27562	4.73297	112.55	31411872	P
Sample_241	200727_1254r_053.raw	virus transport medium	Accuracy	200252	20989	9.54081	145.38	119085	35767	3.32947	77.894	10602094	P
Sample_242	200727_1254r_054.raw	virus transport medium	Accuracy	107003	17320	6.178	93.749	34212	23911	1.43081	32.186	8597164	P
Sample_243	200727_1254r_073.raw	virus transport medium	Limit of blank	612	17218	0.0355442	0.51	794	27298	0.0290864	0.55	1970157
Sample_244	200727_1254r_074.raw	virus transport medium	Limit of blank	337	14795	0.022778	0.33	2113	24430	0.086492	1.71	1948389
Sample_245	200727_1254r_075.raw	virus transport medium	Limit of blank	847	15317	0.055298	0.8	1088	22122	0.0491818	0.95	2095731
Sample_246	200727_1254r_076.raw	virus transport medium	Limit of blank	1195	16872	0.0708274	1.03	3214	25165	0.127717	2.57	2175353
Sample_247	200727_1254r_077.raw	virus transport medium	Limit of blank	668	15924	0.0419493	0.61	1514	25546	0.0592656	1.15	1895274
Sample_248	200727_1254r_078.raw	virus transport medium	Limit of blank	499	16340	0.0305386	0.44	972	22747	0.0427309	0.82	1898335
Sample_249	200727_1254r_084.raw	virus transport medium	Limit of detection	1213	17326	0.0700104	1.02	1566	24599	0.0636611	1.24	1751494
Sample_250	200727_1254r_085.raw	virus transport medium	Limit of detection	1445	16099	0.0897571	1.31	2066	27506	0.0751109	1.47	1753354
Sample_251	200727_1254r_087.raw	virus transport medium	Limit of detection	1378	17872	0.0771038	1.12	3843	26205	0.146651	2.97	2206633
Sample_252	200727_1254r_088.raw	virus transport medium	Limit of detection	1392	15634	0.0890367	1.3	2657	26886	0.0988247	1.96	1942680
Sample_253	200727_1254r_089.raw	virus transport medium	Reproducibility	1210	22140	0.0546522	0.79	1577	37853	0.0416612	0.8	8096530
Sample_254	200727_1254r_090.raw	virus transport medium	Reproducibility	1022	22540	0.0453416	0.66	1198	33778	0.0354669	0.67	7361524
Sample_255	200727_1254r_093.raw	virus transport medium	Reproducibility	44438	20896	2.12663	31.94	28608	32572	0.8783	19.31	1978325
Sample_256	200727_1254r_094.raw	virus transport medium	Reproducibility	44589	24754	1.80128	27.01	26039	30195	0.862361	18.95	1828292
Sample_257	200728_0950r_025.raw	virus transport medium	Accuracy	2878	20766	0.138592	1.7712	5407	26638	0.202981	2.6167	649060	P
Sample_258	200728_0950r_026.raw	virus transport medium	Accuracy	57994	14847	3.90611	44.665	39891	19440	2.05201	34.42	1842113	P
Sample_259	200728_0950r_027.raw	virus transport medium	Accuracy	4342	24747	0.175456	2.2252	1952	31757	0.0614668	0.69165	3938516	P
Sample_260	200728_0950r_029.raw	virus transport medium	Accuracy	37413	21619	1.73056	20.334	22090	24026	0.919421	14.075	6166488	P
Sample_261	200728_0950r_030.raw	virus transport medium	Accuracy	1031	11238	0.0917423	1.1887	904	15774	0.0573095	0.63988	1425116	P
Sample_262	200728_0950r_031.raw	virus transport medium	Accuracy	1161	19026	0.0610218	0.80141	1379	38795	0.0355458	0.37594	431371	P
Sample_263	200728_0950r_033.raw	virus transport medium	Accuracy	2124	15329	0.138561	1.7712	1655	18386	0.0900141	1.0576	1603584	P
Sample_264	200728_0950r_034.raw	virus transport medium	Accuracy	8837	16744	0.527771	6.4515	6518	18947	0.344012	4.7091	1468354	P
Sample_265	200728_0950r_035.raw	virus transport medium	Accuracy	260602	21126	12.3356	135.74	228238	29512	7.73374	150.86	4810555	P
Sample_266	200728_0950r_038.raw	virus transport medium	Accuracy	667	8702	0.076649	0.99898	1071	13130	0.0815689	0.94808	1246794	N
Sample_267	200728_0950r_039.raw	virus transport medium	Accuracy	1124	10837	0.103719	1.3387	2018	15317	0.131749	1.6173	6556387	N
Sample_268	200728_0950r_041.raw	virus transport medium	Accuracy	2045	21524	0.0950102	1.23	5219	26046	0.200376	2.5792	13594541	N
Sample_269	200728_0950r_042.raw	virus transport medium	Accuracy	849	13195	0.0643426	0.84408	1355	18750	0.0722667	0.82854	1019338	N
Sample_270	200728_0950r_043.raw	virus transport medium	Accuracy	1380	10920	0.126374	1.6206	2862	19847	0.144203	1.7879	4005122	N
Sample_271	200728_0950r_044.raw	virus transport medium	Accuracy	1720	17462	0.0984996	1.2736	2714	19665	0.138012	1.7025	3621950	N
Sample_272	200728_0950r_045.raw	virus transport medium	Accuracy	1187	17603	0.0674317	0.8829	2711	28442	0.0953168	1.1273	7034457	N
Sample_273	200728_0950r_047.raw	virus transport medium	Accuracy	914	15070	0.0606503	0.79676	2566	30999	0.0827769	0.96377	2800944	N
Sample_274	200728_0950r_048.raw	virus transport medium	Accuracy	1748	15979	0.109394	1.4097	5584	24106	0.231644	3.0312	18492740	N
Sample_275	200728_0950r_049.raw	virus transport medium	Reproducibility	2020	8397	0.240562	3.02	1111	15717	0.0706878	0.81	23399
Sample_276	200728_0950r_050_reinj.raw	virus transport medium	Reproducibility	249	911	0.273326	3.42	1426	9730	0.146557	1.82	18040
Sample_277	200728_0950r_053.raw	virus transport medium	Reproducibility	33301	18254	1.82431	21.4	25739	33147	0.776511	11.66	2157269
Sample_278	200728_0950r_054.raw	virus transport medium	Reproducibility	26901	15841	1.69819	19.97	21699	30148	0.719749	10.72	1816364
Sample_279	200728_0950r_055.raw	virus transport medium	Limit of quantification	27732	15396	1.80125	21.14	22598	24108	0.937365	14.38	2818165
Sample_280	200728_0950r_056.raw	virus transport medium	Limit of quantification	17873	9829	1.81839	21.33	14271	15487	0.921483	14.11	3199223
Sample_281	200728_0950r_057.raw	virus transport medium	Limit of quantification	8396	22527	0.372708	4.61	8145	31473	0.258793	3.43	3332137
Sample_282	200728_0950r_058.raw	virus transport medium	Limit of quantification	4025	20388	0.19742	2.49	3379	30189	0.111928	1.35	2836847
Sample_283	200728_0950r_059.raw	virus transport medium	Limit of quantification	2402	19402	0.123802	1.59	4680	32236	0.145179	1.8	3175425
Sample_284	200728_0950r_060.raw	virus transport medium	Limit of quantification	1663	18592	0.0894471	1.16	2720	33323	0.0816253	0.95	2977465
Sample_285	200728_0950r_062	virus transport medium	Limit of detection	1645	16640	0.0988582	1.28	2590	27605	0.0938236	1.11	2593793
Sample_286	200728_0950r_063.raw	virus transport medium	Calibration curve	1577	12957	0.12171	1.56	5510	28482	0.193456	2.48	3103681
Sample_287	200728_0950r_064.raw	virus transport medium	Calibration curve	6658	10499	0.634156	7.71	8129	19918	0.408123	5.7	3158441
Sample_288	200728_0950r_065.raw	virus transport medium	Calibration curve	25746	19725	1.30525	15.48	24333	31949	0.76162	11.41	3118825
Sample_289	200728_0950r_066.raw	virus transport medium	Calibration curve	83165	19076	4.35967	49.67	82441	31231	2.63972	45.57	2885900
Sample_290	200728_0950r_067.raw	virus transport medium	Calibration curve	391281	16259	24.0655	259	379203	27484	13.7972	287.48	3119895
Sample_291	200728_0950r_068.raw	virus transport medium	Calibration curve	891726	16695	53.4128	559.73	761041	27060	28.1242	635.45	3029506
Sample_292	200728_0950r_069.raw	virus transport medium	Limit of blank	838	11582	0.0723537	0.95	752	21331	0.0352539	0.37	1474542
Sample_293	200728_0950r_070.raw	virus transport medium	Limit of blank	766	12572	0.060929	0.8	1834	22323	0.0821574	0.96	1627832
Sample_294	200728_0950r_071.raw	virus transport medium	Limit of blank	909	13548	0.0670948	0.88	2562	22813	0.112304	1.35	2013901
Sample_295	200728_0950r_073.raw	virus transport medium	Limit of blank	912	17378	0.0524801	0.69	1219	29894	0.0407774	0.44	2628639
Sample_296	200728_0950r_074.raw	virus transport medium	Limit of blank	880	17266	0.0509672	0.67	2011	29492	0.068188	0.78	2220693
Sample_297	200728_0950r_087.raw	virus transport medium	Limit of detection	989	13282	0.0744617	0.97	1376	24207	0.0568431	0.63	2085109
Sample_298	200728_0950r_088.raw	virus transport medium	Limit of detection	1047	7527	0.139099	1.78	3298	15983	0.206344	2.67	2165359
Sample_299	200728_0950r_089.raw	virus transport medium	Limit of detection	1132	17204	0.0657987	0.86	1073	28893	0.037137	0.39	2345956
Sample_300	200728_0950r_090.raw	virus transport medium	Limit of detection	750	17022	0.0440606	0.58	1336	24550	0.0544196	0.6	1869445
Sample_301	200728_0950r_091.raw	virus transport medium	Limit of detection	1263	15859	0.0796393	1.04	1766	27780	0.0635709	0.72	2234896
Sample_302	200729_1036_026.raw	virus transport medium	Accuracy	214937	18943	11.3465	126.88	165367	25838	6.40015	128.6	10312954	P
Sample_303	200729_1036_027.raw	virus transport medium	Accuracy	189282	21288	8.89149	102.07	160314	33240	4.82292	96.289	2516534	P
Sample_304	200729_1036_028.raw	virus transport medium	Accuracy	146426	20860	7.01946	82.649	78877	26758	2.94779	58.197	6194166	P
Sample_305	200729_1036_029.raw	virus transport medium	Accuracy	2475	22689	0.109084	2.0085	3558	29482	0.120684	2.2162	6623812	P
Sample_306	200729_1036_030.raw	virus transport medium	Accuracy	16696	24959	0.668937	10.138	13372	41653	0.321033	6.0271	7072111	P
Sample_307	200729_1036_031.raw	virus transport medium	Accuracy	620177	16504	37.5774	369.51	515727	25795	19.9933	412.25	2189548	P
Sample_308	200729_1036_033.raw	virus transport medium	Accuracy	2152	10921	0.197052	3.4057	1001	15844	0.0631785	1.1428	660475	P
Sample_309	200729_1036_035.raw	virus transport medium	Accuracy	1900	22463	0.0845835	1.6007	4298	32865	0.130777	2.4057	4924593	N
Sample_310	200729_1036_037.raw	virus transport medium	Accuracy	1034	16739	0.0617719	1.2096	3211	17525	0.183224	3.3959	2102978	N
Sample_311	200729_1036_038.raw	virus transport medium	Accuracy	1782	25083	0.0710441	1.3699	1886	33022	0.0571134	1.0313	11863749	N
Sample_312	200729_1036_039.raw	virus transport medium	Accuracy	1372	25062	0.0547442	1.0852	2328	24913	0.0934452	1.7055	2146832	N
Sample_313	200729_1036_041.raw	virus transport medium	Accuracy	2050	18284	0.11212	2.0584	3025	23967	0.126215	2.3201	5231020	N
Sample_314	200729_1036_042.raw	virus transport medium	Accuracy	1131	14684	0.0770226	1.4725	2060	27608	0.0746161	1.3552	4104975	N
Sample_315	200729_1036_043.raw	virus transport medium	Accuracy	1460	27566	0.0529638	1.0543	3435	40150	0.0855542	1.5586	13131844	N
Sample_316	200729_1036_044.raw	virus transport medium	Accuracy	1750	17878	0.0978857	1.8234	1793	29211	0.061381	1.1099	620576	N
Sample_317	200729_1036_045.raw	virus transport medium	Accuracy	1353	24660	0.0548662	1.0877	1278	32793	0.0389717	0.69747	4659375	N
Sample_318	200729_1036_046.raw	virus transport medium	Accuracy	1893	19728	0.095955	1.7919	2388	29808	0.0801127	1.4577	5543268	N
Sample_319	200729_1036_047.raw	virus transport medium	Accuracy	803	13863	0.057924	1.1415	1337	25348	0.0527458	0.95064	2338688	N
Sample_320	200729_1036_048.raw	virus transport medium	Accuracy	1653	22398	0.0738012	1.4172	853	39772	0.0214472	0.37866	3012475	N
Sample_321	200729_1036_049_20200801124027.raw	virus transport medium	Reproducibility	559	28854	0.0193734	0.43	2838	45182	0.0628126	1.14	10084736
Sample_322	200729_1036_050_20200801124319.raw	virus transport medium	Reproducibility	1021	19989	0.0510781	1.02	1617	29532	0.0547542	0.99	2557312
Sample_323	200729_1036_053.raw	virus transport medium	Reproducibility	34254	19885	1.7226	23.59	24819	32800	0.756677	14.49	1802161
Sample_324	200729_1036_054.raw	virus transport medium	Reproducibility	36716	22096	1.66166	22.84	26093	37195	0.701519	13.41	1676042
Sample_325	200729_1036_056	virus transport medium	Limit of detection	2596	20458	0.126894	0.91	3158	28300	0.11159	2.05	3355184
Sample_326	200729_1036_057.raw	virus transport medium	Calibration curve	2288	21502	0.106409	1.96	3985	29332	0.135858	2.5	2984419
Sample_327	200729_1036_058.raw	virus transport medium	Calibration curve	8279	21503	0.385016	6.19	9346	33933	0.275425	5.15	2999445
Sample_328	200729_1036_059.raw	virus transport medium	Calibration curve	20515	24028	0.853796	12.61	19908	32970	0.603822	11.5	2804282
Sample_329	200729_1036_060.raw	virus transport medium	Calibration curve	97121	19495	4.98184	60.86	80776	28390	2.84523	56.13	3497002
Sample_330	200729_1036_061.raw	virus transport medium	Calibration curve	546897	20549	26.6143	271.57	449126	33932	13.2361	270.38	3315838
Sample_331	200729_1036_062.raw	virus transport medium	Calibration curve	1232045	21903	56.2501	529.65	1015783	35392	28.7009	596.68	3404460
Sample_332	200729_1036_063.raw	virus transport medium	Limit of quantification	44992	21882	2.05612	27.62	31613	31728	0.996375	19.19	3260949
Sample_333	200729_1036_064.raw	virus transport medium	Limit of quantification	28686	20925	1.3709	19.24	18648	34616	0.53871	10.23	3809005
Sample_334	200729_1036_065.raw	virus transport medium	Limit of quantification	11558	23101	0.500325	7.82	10466	34986	0.299148	5.61	3526192
Sample_335	200729_1036_066.raw	virus transport medium	Limit of quantification	6120	23896	0.25611	4.3	9066	30114	0.301056	5.64	3708229
Sample_336	200729_1036_067.raw	virus transport medium	Limit of quantification	3638	20635	0.176302	3.08	5995	30671	0.195462	3.63	3215090
Sample_337	200729_1036_068.raw	virus transport medium	Limit of quantification	1948	20972	0.0928858	1.74	3681	33634	0.109443	2.01	3810197
Sample_338	200729_1036_069.raw	virus transport medium	Limit of blank	904	20819	0.0434219	0.88	2782	34057	0.0816866	1.49	2666313
Sample_339	200729_1036_070.raw	virus transport medium	Limit of blank	977	18388	0.0531325	1.06	3423	33696	0.101585	1.86	2427503
Sample_340	200729_1036_071.raw	virus transport medium	Limit of blank	424	19659	0.0215677	0.47	2383	27628	0.0862531	1.57	2229422
Sample_341	200729_1036_072.raw	virus transport medium	Limit of blank	1100	17575	0.0625889	1.22	1437	24929	0.0576437	1.04	2576286
Sample_342	200729_1036_073.raw	virus transport medium	Limit of blank	904	21369	0.0423043	0.86	3025	33207	0.0910953	1.66	2664630
Sample_343	200729_1036_074.raw	virus transport medium	Limit of blank	617	23487	0.0262699	0.56	2726	37645	0.0724133	1.31	2761329
Sample_344	200729_1036_087.raw	virus transport medium	Limit of detection	1675	19618	0.0853808	1.61	1933	34749	0.0556275	1	2175373
Sample_345	200729_1036_088.raw	virus transport medium	Limit of detection	942	19677	0.0478732	0.96	2285	34541	0.0661533	1.2	2488142
Sample_346	200729_1036_090.raw	virus transport medium	Limit of detection	2442	22861	0.106819	1.97	3151	39494	0.0797843	1.45	2406272
Sample_347	200729_1036_091.raw	virus transport medium	Limit of detection	2036	18504	0.11003	2.02	3484	35105	0.0992451	1.81	2130698
Sample_348	200804_0953_001.raw	virus transport medium	Limit of blank	281	21482	0.0130807	0.16	1194	27454	0.0434909	1.04	1627205
Sample_349	200804_0953_002.raw	virus transport medium	Limit of blank	1265	19239	0.0657519	0.78	1449	23934	0.0605415	1.42	1733974
Sample_350	200804_0953_003.raw	virus transport medium	Limit of blank	765	22524	0.0339638	0.41	1772	27462	0.0645255	1.51	2340972
Sample_351	200804_0953_004.raw	virus transport medium	Limit of blank	1221	19533	0.0625096	0.74	863	29588	0.0291672	0.71	2063094
Sample_352	200804_0953_005.raw	virus transport medium	Limit of blank	1005	28508	0.0352533	0.43	1419	34156	0.0415447	0.99	2401932
Sample_353	200804_0953_006.raw	virus transport medium	Limit of blank	1146	21580	0.0531047	0.63	1324	29312	0.0451692	1.08	2022618
Sample_354	200804_0953_019.raw	virus transport medium	Limit of detection	1851	20696	0.0894376	1.06	2434	30248	0.0804681	1.87	2199551
Sample_355	200804_0953_020.raw	virus transport medium	Limit of detection	1921	24357	0.0788685	0.93	1954	31700	0.0616404	1.45	2072245
Sample_356	200804_0953_021.raw	virus transport medium	Limit of detection	1526	26134	0.0583914	0.7	2012	32702	0.0615253	1.45	2278932
Sample_357	200804_0953_049.raw	virus transport medium	Accuracy	2634	25884	0.101762	1.1965	805	42558	0.0189154	0.47001	2151257	P
Sample_358	200804_0953_050.raw	virus transport medium	Accuracy	4690	34163	0.137283	1.6025	2585	46243	0.0559004	1.3187	2094069	P
Sample_359	200804_0953_051.raw	virus transport medium	Accuracy	23609	30622	0.770982	8.6366	18977	37795	0.502103	10.676	4756938	P
Sample_360	200804_0953_052.raw	virus transport medium	Accuracy	5060	31813	0.159054	1.85	3082	35833	0.0860101	1.9879	7014070	P
Sample_361	200804_0953_053.raw	virus transport medium	Accuracy	265474	28427	9.3388	98.573	113995	40619	2.80645	55.003	9355058	P
Sample_362	200804_0953_054.raw	virus transport medium	Accuracy	75795	31942	2.37289	25.878	63132	49340	1.27953	26.028	2262978	P
Sample_363	200804_0953_055.raw	virus transport medium	Accuracy	11106	16751	0.663005	7.4538	6017	22624	0.265957	5.828	1203597	P
Sample_364	200804_0953_056.raw	virus transport medium	Accuracy	454770	40037	11.3587	119.33	219317	51662	4.24523	81.587	3253318	P
Sample_365	200804_0953_057.raw	virus transport medium	Accuracy	50382	28684	1.75645	19.294	42092	37844	1.11225	22.775	9846813	P
Sample_366	200804_0953_059.raw	virus transport medium	Accuracy	2040	28479	0.0716317	0.84932	2401	37836	0.0634581	1.4884	2287399	N
Sample_367	200804_0953_060.raw	virus transport medium	Accuracy	1068	18799	0.0568115	0.67753	3551	32838	0.108137	2.4729	1295993	N
Sample_368	200804_0953_061.raw	virus transport medium	Accuracy	2005	30277	0.0662219	0.78649	1412	41472	0.0340471	0.82207	5841474	N
Sample_369	200804_0953_062.raw	virus transport medium	Accuracy	1603	31750	0.0504882	0.60368	7563	52972	0.142774	3.2221	25042670	N
Sample_370	200804_0953_063.raw	virus transport medium	Accuracy	1859	29633	0.0627341	0.74613	3389	47322	0.0716157	1.6697	5281150	N
Sample_371	200804_0953_064.raw	virus transport medium	Accuracy	2836	32247	0.0879462	1.0376	17192	40789	0.421486	9.0363	16122388	N
Sample_372	200804_0953_065.raw	virus transport medium	Accuracy	2513	26762	0.0939018	1.106	4330	45692	0.0947649	2.1803	24763604	N
Sample_373	200804_0953_066.raw	virus transport medium	Accuracy	4572	31666	0.144382	1.6834	1403	40515	0.0346291	0.8356	4160089	N
Sample_374	200804_0953_067.raw	virus transport medium	Accuracy	2073	25535	0.0811827	0.95976	1770	42137	0.0420058	1.0046	7778059	N
Sample_375	200804_0953_068.raw	virus transport medium	Accuracy	1410	33277	0.0423716	0.50879	1590	54166	0.0293542	0.71404	5544577	N
Sample_376	200804_0953_069.raw	virus transport medium	Accuracy	3453	32856	0.105095	1.2347	3850	52405	0.0734663	1.7112	30493472	N
Sample_377	200804_0953_070.raw	virus transport medium	Limit of quantification	67338	27166	2.47876	27	37447	45005	0.832063	17.27	3702320
Sample_378	200804_0953_071.raw	virus transport medium	Limit of quantification	34957	28707	1.21772	13.49	18778	40451	0.464216	9.91	4111586
Sample_379	200804_0953_072.raw	virus transport medium	Limit of quantification	15168	31336	0.484044	5.48	9896	54156	0.182731	4.08	3952753
Sample_380	200804_0953_073.raw	virus transport medium	Limit of quantification	8889	26620	0.333922	3.82	6875	43326	0.158681	3.56	4161101
Sample_381	200804_0953_074.raw	virus transport medium	Limit of quantification	5108	31580	0.161748	1.88	6740	51031	0.132077	2.99	3680021
Sample_382	200804_0953_075.raw	virus transport medium	Limit of quantification	3874	31375	0.123474	1.45	7428	44175	0.168149	3.77	4280596
Sample_383	200804_0953_076.raw	virus transport medium	Reproducibility	505	32653	0.0154657	0.19	3854	49805	0.0773818	1.8	2885681
Sample_384	200804_0953_077.raw	virus transport medium	Reproducibility	2187	32285	0.0677404	0.8	2928	50703	0.0577481	1.36	2922850
Sample_385	200804_0953_080.raw	virus transport medium	Reproducibility	65430	31572	2.07241	22.67	33606	47450	0.70824	14.82	2653177
Sample_386	200804_0953_081.raw	virus transport medium	Reproducibility	65274	27366	2.38522	26.01	38986	47460	0.82145	17.06	2437659
Sample_387	200804_0953_083	virus transport medium	Limit of detection	1633	24535	0.066558	0.79	1945	32267	0.0602783	1.42	3393945
Sample_388	200804_0953_084.raw	virus transport medium	Calibration curve	3741	23962	0.156122	1.82	2947	38194	0.0771587	1.79	3170836
Sample_389	200804_0953_085.raw	virus transport medium	Calibration curve	12875	24126	0.533657	6.03	11802	39659	0.297587	6.49	3476200
Sample_390	200804_0953_086.raw	virus transport medium	Calibration curve	34678	26261	1.32051	14.6	26829	40822	0.657219	13.8	3471349
Sample_391	200804_0953_087.raw	virus transport medium	Calibration curve	151415	25574	5.92066	63.18	115050	37224	3.09075	60.3	3726056
Sample_392	200804_0953_088.raw	virus transport medium	Calibration curve	835890	33226	25.1577	259.35	640701	42807	14.9672	270.98	3355739
Sample_393	200804_0953_089.raw	virus transport medium	Calibration curve	1874346	23697	79.0963	793.39	1572257	37989	41.3872	714.09	3787637
Sample_394	200805_1136_002	virus transport medium	Limit of detection	1534	14102	0.108779	1.34	5117	23076	0.221746	2.9	3269998
Sample_395	200805_1136_003.raw	virus transport medium	Calibration curve	2824	16175	0.17459	2.15	3243	22811	0.142168	2.26	3094208
Sample_396	200805_1136_004.raw	virus transport medium	Calibration curve	6679	16296	0.409855	5.05	7434	23943	0.310487	5.07	3258846
Sample_397	200805_1136_005.raw	virus transport medium	Calibration curve	19229	15956	1.20513	14.79	19229	23641	0.813375	13.68	3251991
Sample_398	200805_1136_006.raw	virus transport medium	Calibration curve	75820	16480	4.60073	56.24	65161	20892	3.11895	54.76	3450537
Sample_399	200805_1136_007.raw	virus transport medium	Calibration curve	434305	18225	23.8302	289.9	353947	21462	16.4918	305.27	3294897
Sample_400	200805_1136_008.raw	virus transport medium	Calibration curve	1244465	15776	78.8834	956.28	917860	24999	36.7159	697.12	3676967
Sample_401	200805_1136_009.raw	virus transport medium	Reproducibility	1702	16645	0.102253	1.26	3090	28268	0.109311	1.73	2144831
Sample_402	200805_1136_010.raw	virus transport medium	Reproducibility	1539	18432	0.0834961	1.03	2879	25425	0.113235	1.79	2689481
Sample_403	200805_1136_013.raw	virus transport medium	Reproducibility	45641	15987	2.85488	34.95	27561	23838	1.15618	19.67	1976875
Sample_404	200805_1136_014.raw	virus transport medium	Reproducibility	50411	20654	2.44074	29.89	26927	26558	1.01389	17.18	2290624
Sample_405	200805_1136_018.raw	virus transport medium	Accuracy	1331	25722	0.0517456	0.64092	2297	51406	0.0446835	0.6854	806139	N
Sample_406	200805_1136_019.raw	virus transport medium	Accuracy	2169	21270	0.101975	1.2604	1389	27433	0.0506324	0.77999	2095687	N
Sample_407	200805_1136_020.raw	virus transport medium	Accuracy	1642	13143	0.124933	1.543	2741	21400	0.128084	2.0318	6025152	N
Sample_408	200805_1136_021.raw	virus transport medium	Accuracy	1414	17107	0.0826562	1.0222	3484	19684	0.176997	2.8362	11053277	N
Sample_409	200805_1136_022.raw	virus transport medium	Accuracy	1288	14558	0.0884737	1.0939	2262	21090	0.107255	1.6918	2874732	N
Sample_410	200805_1136_023.raw	virus transport medium	Accuracy	1760	25971	0.0677679	0.83852	3957	31315	0.126361	2.0034	8268258	N
Sample_411	200805_1136_024.raw	virus transport medium	Accuracy	1297	15355	0.0844676	1.0446	1194	22092	0.0540467	0.83387	4750499	N
Sample_412	200805_1136_025.raw	virus transport medium	Accuracy	1174	17994	0.065244	0.80774	2086	31404	0.0664247	1.0321	2320778	N
Sample_413	200805_1136_026.raw	virus transport medium	Accuracy	2880	21119	0.13637	1.6844	2489	25684	0.0969086	1.5234	13913968	N
Sample_414	200805_1136_027.raw	virus transport medium	Accuracy	3656	14740	0.248033	3.0582	2448	20841	0.117461	1.8579	421753	N
Sample_415	200805_1136_028.raw	virus transport medium	Accuracy	2232	11970	0.186466	2.3012	3031	19690	0.153936	2.456	1778521	N
Sample_416	200805_1136_029.raw	virus transport medium	Accuracy	1707	15731	0.108512	1.3413	2532	26763	0.0946082	1.4865	1945655	N
Sample_417	200805_1136_030.raw	virus transport medium	Accuracy	1557	17746	0.0877381	1.0851	2787	21337	0.130618	2.0734	5210187	N
Sample_418	200805_1136_031.raw	virus transport medium	Accuracy	1812	15030	0.120559	1.4896	1990	21023	0.0946582	1.4868	2451255	N
Sample_419	200805_1136_032.raw	virus transport medium	Accuracy	1247	21356	0.0583911	0.72266	3313	20952	0.158123	2.5247	6376376	N
Sample_420	200805_1136_033.raw	virus transport medium	Accuracy	2363	21986	0.107477	1.3284	1890	27991	0.0675217	1.0493	5006585	N
Sample_421	200805_1136_034.raw	virus transport medium	Accuracy	3935	17479	0.225127	2.7762	3304	21489	0.153753	2.4533	2207760	N
Sample_422	200805_1136_035.raw	virus transport medium	Accuracy	3528	17318	0.203719	2.513	2174	15527	0.140014	2.2272	1418874	N
Sample_423	200805_1136_036.raw	virus transport medium	Accuracy	1054	22824	0.0461795	0.57202	4478	36382	0.123083	1.9499	7043104	N
Sample_424	200805_1136_047.raw	virus transport medium	Accuracy	941	12063	0.0780071	0.96537	4927	27208	0.181086	2.9045	2116625	N
Sample_425	200805_1136_048.raw	virus transport medium	Accuracy	3065	20681	0.148204	1.8301	1239	30958	0.040022	0.61178	1994691	N
Sample_426	200805_1136_049.raw	virus transport medium	Accuracy	1689	17265	0.097828	1.2097	1531	17744	0.0862827	1.3518	3131326	N
Sample_427	200805_1136_050.raw	virus transport medium	Accuracy	2899	17771	0.163131	2.0138	1130	22389	0.0504712	0.77723	1602696	N
Sample_428	200805_1136_051.raw	virus transport medium	Accuracy	1865	18440	0.101139	1.2499	6129	23524	0.260542	4.2272	15257729	N
Sample_429	200805_1136_052.raw	virus transport medium	Accuracy	1393	18196	0.0765553	0.94713	3471	25959	0.133711	2.1241	9497950	N
Sample_430	200805_1136_053.raw	virus transport medium	Accuracy	1428	14613	0.0977212	1.2084	1332	26406	0.0504431	0.77691	9259533	N
Sample_431	200805_1136_060.raw	virus transport medium	Accuracy	974	24065	0.0404737	0.5016	1490	38404	0.038798	0.59257	4249122	P
Sample_432	200805_1136_061.raw	virus transport medium	Accuracy	10053	15288	0.657575	8.0834	9977	23162	0.430749	7.1017	5847890	P
Sample_433	200805_1136_064.raw	virus transport medium	Accuracy	870052	18900	46.0345	558.94	399379	24103	16.5697	306.76	4270820	P
Sample_434	200805_1136_065.raw	virus transport medium	Accuracy	3939159	18487	213.077	2575.5	3163271	26261	120.455	2375	4311326	P
Sample_435	200805_1136_073.raw	virus transport medium	Accuracy	17047	18456	0.923656	11.343	13085	26847	0.487392	8.0669	15058171	P
Sample_436	200805_1136_074.raw	virus transport medium	Accuracy	13984	20248	0.690636	8.4894	7850	25362	0.309518	5.0496	2982221	P
Sample_437	200805_1136_075.raw	virus transport medium	Accuracy	230969	16411	14.074	171.48	163286	22178	7.36252	132.84	9479957	P
Sample_438	200805_1136_079.raw	virus transport medium	Accuracy	257747	18953	13.5993	165.71	126205	24361	5.18062	92.429	18117416	P
Sample_439	200805_1136_080.raw	virus transport medium	Accuracy	31094	21087	1.47456	18.084	30244	25540	1.18418	20.159	9130882	P
Sample_440	200806_1428_001.raw	virus transport medium	Accuracy	2995	14581	0.205404	1.6527	2011	16223	0.12396	1.4551	2402874	N
Sample_441	200806_1428_002.raw	virus transport medium	Accuracy	2012	15425	0.130438	1.0522	4332	59378	0.0729563	0.83366	15844299	N
Sample_442	200806_1428_003.raw	virus transport medium	Accuracy	1762	19303	0.0912811	0.73755	1672	22123	0.0755775	0.86523	6696714	N
Sample_443	200806_1428_004.raw	virus transport medium	Accuracy	2673	18374	0.145477	1.1729	4477	28196	0.158781	1.8871	16065944	N
Sample_444	200806_1428_005.raw	virus transport medium	Accuracy	1122	18665	0.0601125	0.48666	2609	22814	0.11436	1.3365	11474417	N
Sample_445	200806_1428_006.raw	virus transport medium	Accuracy	1855	14984	0.123799	0.99904	2296	19719	0.116436	1.362	4871956	N
Sample_446	200806_1428_007.raw	virus transport medium	Accuracy	1282	9460	0.135518	1.0926	2024	15533	0.130303	1.5335	2411033	N
Sample_447	200806_1428_008.raw	virus transport medium	Accuracy	1053	17127	0.0614819	0.49762	1716	22459	0.0764059	0.87493	3388723	N
Sample_448	200806_1428_009.raw	virus transport medium	Accuracy	1693	17007	0.0995472	0.80412	1462	23885	0.06121	0.69319	6874573	N
Sample_449	200806_1428_010.raw	virus transport medium	Accuracy	2619	16236	0.161308	1.2995	3441	21450	0.16042	1.9075	10525372	N
Sample_450	200806_1428_013.raw	virus transport medium	Accuracy	238	9840	0.024187	0.19646	1307	15949	0.0819487	0.94202	2375658	P
Sample_451	200806_1428_015.raw	virus transport medium	Accuracy	2627	17540	0.149772	1.2073	4318	16964	0.254539	3.0976	14837462	P
Sample_452	200806_1428_018.raw	virus transport medium	Accuracy	44246	20865	2.12058	16.869	26256	27245	0.9637	12.545	6990970	P
Sample_453	200806_1428_019.raw	virus transport medium	Accuracy	679216	14510	46.8102	366.68	436015	20414	21.3586	325.16	14896818	P
Sample_454	200806_1428_020.raw	virus transport medium	Accuracy	76362	13585	5.62105	44.498	51313	16948	3.02767	41.76	5568193	P
Sample_455	200806_1428_044.raw	virus transport medium	Accuracy	2411148	19688	122.468	954.8	1484073	24138	61.4828	987.36	9096416	P
Sample_456	200806_1428_045.raw	virus transport medium	Accuracy	26322	17400	1.51276	12.054	23646	22633	1.04476	13.656	16504263	P
Sample_457	200806_1428_046.raw	virus transport medium	Accuracy	411130	17787	23.1141	181.7	288858	25747	11.2191	165.33	12895206	P
Sample_458	200806_1428_048.raw	virus transport medium	Accuracy	2653	17030	0.155784	1.2556	10000	24607	0.406388	5.0643	3109427	P
Sample_459	200806_1428_049.raw	virus transport medium	Accuracy	774	21609	0.0358184	0.29072	2498	23732	0.105259	1.2254	7680541	N
Sample_460	200806_1428_050.raw	virus transport medium	Accuracy	2669	14535	0.183626	1.4786	6679	18771	0.355815	4.4043	15617295	N
Sample_461	200806_1428_051.raw	virus transport medium	Accuracy	1099	15248	0.072075	0.58308	2574	21884	0.11762	1.3766	9720516	N
Sample_462	200806_1428_052.raw	virus transport medium	Accuracy	1050	15823	0.0663591	0.5372	3282	25708	0.127665	1.5004	17156464	N
Sample_463	200806_1428_053.raw	virus transport medium	Accuracy	867	20611	0.0420649	0.34125	4245	28199	0.150537	1.7843	7954039	N
Sample_464	200806_1428_054.raw	virus transport medium	Accuracy	454	9017	0.0503493	0.40786	1371	15553	0.0881502	1.0168	6589766	N
Sample_465	200806_1428_065.raw	virus transport medium	Reproducibility	1535	18530	0.0828386	0.67	2257	25913	0.0870991	1	2742273
Sample_466	200806_1428_066.raw	virus transport medium	Reproducibility	1838	18427	0.0997449	0.81	3020	26932	0.112134	1.31	2491959
Sample_467	200806_1428_069_reinj.raw	virus transport medium	Reproducibility	47889	15580	3.07375	24.41	28454	24225	1.17457	15.44	2256832
Sample_468	200806_1428_070.raw	virus transport medium	Reproducibility	53108	16758	3.16911	25.16	36971	26548	1.39261	18.47	2167067
Sample_469	200806_1428_073.raw	virus transport medium	Calibration curve	4925	16031	0.307217	2.47	5727	24101	0.237625	2.88	3755496
Sample_470	200806_1428_074.raw	virus transport medium	Calibration curve	10225	15010	0.681213	5.45	9564	26212	0.364871	4.52	3487003
Sample_471	200806_1428_075.raw	virus transport medium	Calibration curve	22147	14576	1.51942	12.11	21123	24197	0.872959	11.31	3711425
Sample_472	200806_1428_076.raw	virus transport medium	Calibration curve	104931	18062	5.80949	45.98	91076	24336	3.74244	52.18	3513571
Sample_473	200806_1428_077.raw	virus transport medium	Calibration curve	653571	17560	37.2193	291.9	542238	29096	18.6362	281.77	3950650
Sample_474	200806_1428_078.raw	virus transport medium	Calibration curve	1304364	16590	78.6235	614.31	1032409	26171	39.4486	619.47	3368579
Sample_475	200820_1557_001	virus transport medium	Accuracy	2359	8344	0.282718	1.4648	3972	16109	0.24657	1.9525	8184088	P
Sample_476	200820_1557_003	virus transport medium	Accuracy	3000	11022	0.272183	1.8588	2583	15048	0.171651	1.3689	10082648	P
Sample_477	200820_1557_004	virus transport medium	Accuracy	1794	9607	0.186739	0.99936	2506	15570	0.160951	1.2854	1628908	P
Sample_478	200820_1557_005	virus transport medium	Accuracy	1913	7374	0.259425	1.3534	3543	15222	0.232755	1.8451	8725674	P
Sample_479	200820_1557_018	virus transport medium	Accuracy	3226	11711	0.275468	1.4304	1561	18303	0.0852866	0.68966	2064115	P
Sample_480	200820_1557_019	virus transport medium	Accuracy	6402	9376	0.682807	1.5122	2442	15613	0.156408	1.2496	1149301	P
Sample_481	200820_1557_021	virus transport medium	Accuracy	2340	11748	0.199183	1.0606	6455	20011	0.322573	2.5407	22116248	P
Sample_482	200820_1557_022	virus transport medium	Accuracy	3047	12874	0.236679	1.2433	5902	33873	0.174239	1.3892	28782622	P
Sample_483	200820_1557_026	virus transport medium	Accuracy	1822	10827	0.168283	0.90776	4509	16302	0.276592	2.1854	2935340	P
Sample_484	200820_1557_029	virus transport medium	Accuracy	2080	10176	0.204403	1.0862	9365	29195	0.320774	2.5268	8407937	P
Sample_485	200820_1557_038	virus transport medium	Accuracy	1241	7488	0.165732	0.89526	6113	23927	0.255485	2.0216	6452332	P
Sample_486	200820_1557_039	virus transport medium	Accuracy	2935	8800	0.333523	1.7063	3029	18531	0.163456	1.3047	8178140	P
Sample_487	200820_1557_040	virus transport medium	Accuracy	4848	8810	0.550284	2.7081	8753	19778	0.442562	3.4641	11478498	P
Sample_488	200820_1557_041	virus transport medium	Accuracy	4245	13113	0.323725	1.6599	5643	29003	0.194566	1.5477	6377532	P
Sample_489	200820_1557_045	virus transport medium	Accuracy	3631	11247	0.322842	1.6557	1675	16185	0.103491	0.83347	4436539	P
Sample_490	200820_1557_046	virus transport medium	Accuracy	2544	12891	0.197347	1.0514	4871	20674	0.23561	1.8671	21339260	P
Sample_491	200820_1557_047	virus transport medium	Accuracy	10185	7699	1.3229	6.0824	9166	18334	0.499945	3.9039	7017347	P
Sample_492	200820_1557_048	virus transport medium	Accuracy	202337	11825	17.111	64.51	210104	18346	11.4523	84.055	17472456	P
Sample_493	200820_1557_049	virus transport medium	Accuracy	28185	9841	2.86404	12.402	25580	21616	1.18338	9.0842	38464728	P
Sample_494	200820_1557_050	virus transport medium	Accuracy	37442	8368	4.47443	18.718	47656	18955	2.51417	19.015	10983289	P
Sample_495	200820_1557_053	virus transport medium	Accuracy	2246	7576	0.296463	1.5306	2474	17694	0.139821	1.1195	8452915	P
Sample_496	200820_1557_057	virus transport medium	Accuracy	174233	10390	16.7693	63.321	210587	22142	9.51075	70.064	13290570	P
Sample_497	200820_1557_059	virus transport medium	Accuracy	7780	7060	1.10198	5.1384	14691	20932	0.701844	5.4434	6145315	P
Sample_498	200820_1557_060	virus transport medium	Accuracy	743843	8165	91.1014	301.73	426406	24446	17.4428	126.96	11327696	P
Sample_499	200820_1557_061	virus transport medium	Accuracy	27917	9977	2.79814	12.139	23936	26516	0.9027	6.9667	33724796	P
Sample_500	200820_1557_062	virus transport medium	Accuracy	45021	8736	5.1535	21.324	51726	24456	2.11506	16.051	13150486	P
Sample_501	200820_1557_063	virus transport medium	Accuracy	2371021	10556	224.614	693.66	1541605	19764	78.0007	551.2	17133260	P
Sample_502	200820_1557_065	virus transport medium	Accuracy	24815	10756	2.30708	10.159	25577	21996	1.1628	8.9294	7639087	P
Sample_503	200820_1557_067	virus transport medium	Accuracy	97082	8250	11.7675	45.67	180159	17544	10.269	75.535	6466495	P
Sample_504	200820_1557_068	virus transport medium	Accuracy	382894	8949	42.7862	150.26	237361	29176	8.13549	60.118	37756104	P
Sample_505	200820_1557_069	virus transport medium	Accuracy	510834	10893	46.8956	163.52	328740	27321	12.0325	88.23	35630936	P
Sample_506	200820_1557_070	virus transport medium	Accuracy	3580630	12787	280.021	850.12	1320354	21380	61.7565	438.43	19212872	P
Sample_507	200820_1557_071	virus transport medium	Accuracy	1078489	7770	138.802	444.95	933465	18716	49.8752	355.58	15008035	P
Sample_508	200820_1557_073	virus transport medium	Accuracy	3028	9652	0.313717	1.6124	6525	19688	0.33142	2.6089	2391389	P
Sample_509	200820_1557_075	virus transport medium	Accuracy	1383	8219	0.168269	0.9078	7155	16394	0.43644	3.4169	5884076	P
Sample_510	200820_1557_077	virus transport medium	Accuracy	1540	9944	0.154867	0.84097	4141	19003	0.217913	1.7298	5310564	P
Sample_511	200820_1557_078	virus transport medium	Accuracy	7346	8036	0.914136	4.3247	10091	15245	0.661922	5.1399	2728421	P
Sample_512	200820_1557_081	virus transport medium	Accuracy	1392	7431	0.187323	1.0021	2402	17111	0.140378	1.1238	4603076	P
Sample_513	200820_1557_082	virus transport medium	Accuracy	191424	10699	17.8918	67.223	103197	15922	6.48141	48.11	8789822	P
Sample_514	200820_1557_083	virus transport medium	Accuracy	6198	8712	0.711433	3.4317	9544	18747	0.509095	3.9737	9138287	P
Sample_515	200820_1557_085	virus transport medium	Accuracy	551609	8898	61.9925	211.53	660195	23168	28.496	205.42	16097924	P
Sample_516	200820_1557_087	virus transport medium	Accuracy	703223	9100	77.2773	259.23	593430	20050	29.5975	213.2	22756144	P
Sample_517	200820_1557_088	virus transport medium	Accuracy	389075	13721	28.3562	102.8	201710	39504	5.10607	38.08	52146124	P
Sample_518	200820_1557_091	virus transport medium	Calibration curve	3856	10139	0.380314	1.9256	5814	18859	0.308288	2.4304	3630916
Sample_519	200820_1557_092	virus transport medium	Calibration curve	10931	8625	1.26736	5.8462	13359	22393	0.59657	4.6421	5158653
Sample_520	200820_1557_093	virus transport medium	Calibration curve	28478	8581	3.31873	14.208	37481	19793	1.89365	14.402	3958757
Sample_521	200820_1557_094	virus transport medium	Calibration curve	117234	7736	15.1543	57.675	139700	19315	7.23272	53.57	3938210
Sample_522	200820_1557_096	virus transport medium	Calibration curve	1345071	8890	151.302	481.77	1571851	18342	85.6968	604.46	4039938
Sample_523	200821_1134_006	virus transport medium	Accuracy	1898	11490	0.165187	1.8666	1893	17560	0.107802	2.1081	2893046	P
Sample_524	200821_1134_011	virus transport medium	Accuracy	2519	18779	0.134139	1.5342	3412	20208	0.168844	3.2421	1877019	P
Sample_525	200821_1134_012	virus transport medium	Accuracy	1111	17892	0.0620948	0.7423	5062	26296	0.192501	3.6761	14625226	P
Sample_526	200821_1134_018	virus transport medium	Accuracy	1506	11907	0.12648	1.4511	5086	19144	0.265671	5.0087	4158080	P
Sample_527	200821_1134_019	virus transport medium	Accuracy	1564	17929	0.087233	1.0229	3323	29283	0.113479	2.214	5633444	P
Sample_528	200821_1134_021	virus transport medium	Accuracy	5771	19307	0.298907	3.2643	5777	24036	0.240348	4.5491	10831912	P
Sample_529	200821_1134_022	virus transport medium	Accuracy	596	11301	0.0527387	0.63609	2277	15205	0.149753	2.8896	2827083	P
Sample_530	200821_1134_023	virus transport medium	Reproducibility	996	17653	0.056421	0.7	4403	31316	0.140599	2.7	2480746
Sample_531	200821_1134_024	virus transport medium	Accuracy	8995	18783	0.47889	5.0896	9678	27696	0.349437	6.5151	17671092	P
Sample_532	200821_1134_026	virus transport medium	Accuracy	15435	21879	0.705471	7.3318	14180	33714	0.420597	7.7828	23047832	P
Sample_533	200821_1134_027	virus transport medium	Accuracy	20699	21587	0.958864	9.7911	16426	31803	0.516492	9.4784	19420960	P
Sample_534	200821_1134_028	virus transport medium	Accuracy	2251	14717	0.152952	1.7361	4408	23032	0.191386	3.6558	6389874	P
Sample_535	200821_1134_029	virus transport medium	Accuracy	7946	18639	0.42631	4.5613	13472	35612	0.378299	7.0301	35875284	P
Sample_536	200821_1134_030	virus transport medium	Accuracy	3028	12396	0.244272	2.6987	3314	17949	0.184634	3.5323	2955158	P
Sample_537	200821_1134_031	virus transport medium	Accuracy	3819	10407	0.366965	3.9603	5891	21628	0.272378	5.1297	10462831	P
Sample_538	200821_1134_033	virus transport medium	Accuracy	1623	21503	0.0754778	0.89231	4667	32890	0.141897	2.7437	6368292	P
Sample_539	200821_1134_034	virus transport medium	Accuracy	5417	10834	0.5	5.3007	5306	17086	0.310547	5.8178	4544247	P
Sample_540	200821_1134_035	virus transport medium	Accuracy	2980	15425	0.193193	2.1633	4804	22322	0.215214	4.0915	16896778	P
Sample_541	200821_1134_036	virus transport medium	Accuracy	5377	13639	0.394237	4.2374	7735	18327	0.422055	7.8088	5346224	P
Sample_542	200821_1134_037	virus transport medium	Accuracy	3592	12902	0.278406	3.0524	6101	17370	0.351238	6.5468	1483721	P
Sample_543	200821_1134_038	virus transport medium	Accuracy	1915765	18769	102.071	796.52	1326236	34473	38.4717	593.16	29441278	P
Sample_544	200821_1134_039	virus transport medium	Accuracy	19353	12204	1.58579	15.73	14055	17342	0.81046	14.604	11325132	P
Sample_545	200821_1134_040	virus transport medium	Accuracy	142350	15522	9.17085	82.221	72454	19290	3.75604	63.617	5476276	P
Sample_546	200821_1134_041	virus transport medium	Accuracy	14090	12105	1.16398	11.754	12820	18331	0.699362	12.678	5522720	P
Sample_547	200821_1134_042	virus transport medium	Accuracy	92626	11903	7.78174	70.43	82434	16005	5.15052	86.134	2396006	P
Sample_548	200821_1134_043	virus transport medium	Accuracy	184321	18785	9.81214	87.631	133152	21777	6.11434	101.54	3905901	P
Sample_549	200821_1134_044	virus transport medium	Accuracy	2453485	17470	140.44	1076	2190031	26466	82.7488	1236.9	8842036	P
Sample_550	200821_1134_045	virus transport medium	Accuracy	163023	21411	7.61398	68.999	4002	28321	0.141309	2.7328	25510414	P
Sample_551	200821_1134_046	virus transport medium	Accuracy	692027	16637	41.5957	341.81	509311	32159	15.8373	253.09	18024128	P
Sample_552	200821_1134_047	virus transport medium	Accuracy	2687833	10757	249.868	1851.8	1885271	15951	118.191	1741.4	9803819	P
Sample_553	200821_1134_050	virus transport medium	Accuracy	358750	16819	21.33	182.16	254102	23587	10.773	174.86	4031222	P
Sample_554	200821_1134_051	virus transport medium	Accuracy	137101	14170	9.67544	86.479	128951	21188	6.08604	101.09	3007774	P
Sample_555	200821_1134_054	virus transport medium	Calibration curve	4024	15668	0.256829	2.83	3472	32632	0.106399	2.08	4201783
Sample_556	200821_1134_055	virus transport medium	Calibration curve	6554	16558	0.395821	4.25	8349	26319	0.317223	5.94	3603121
Sample_557	200821_1134_056	virus transport medium	Calibration curve	19339	17030	1.13558	11.48	20767	33701	0.616213	11.23	3825788
Sample_558	200821_1134_057	virus transport medium	Calibration curve	85460	14570	5.86548	53.96	98643	27151	3.63313	61.62	3455145
Sample_559	200821_1134_058	virus transport medium	Calibration curve	759446	14964	50.7515	412.31	634591	25605	24.7839	388.97	3580458
Sample_560	200821_1134_059	virus transport medium	Calibration curve	729663	13529	53.9333	436.64	570712	22158	25.7565	403.6	2970393
Sample_561	200821_1134_061	virus transport medium	Reproducibility	39989	18959	2.10924	20.6	28835	26899	1.07197	19.1	1914019
Sample_562	200821_1358_008	virus transport medium	Accuracy	1269	14585	0.0870072	0.74095	3887	18362	0.211687	1.656	2638110	P
Sample_563	200821_1358_011	virus transport medium	Accuracy	2354	11945	0.19707	1.4909	6808	27097	0.251246	1.9617	6528194	P
Sample_564	200821_1358_013	virus transport medium	Accuracy	1740	10685	0.162845	1.2664	2775	22640	0.122571	0.96513	11911559	P
Sample_565	200821_1358_014	virus transport medium	Accuracy	1801	14789	0.12178	0.98778	2838	21365	0.132834	1.0447	8231292	P
Sample_566	200821_1358_016	virus transport medium	Accuracy	2301	12741	0.180598	1.3839	2184	34850	0.0626686	0.49729	13031284	P
Sample_567	200821_1358_018	virus transport medium	Reproducibility	2168	15781	0.13738	1.1	2885	28745	0.100365	0.8	9660277
Sample_568	200821_1358_019	virus transport medium	Accuracy	3246	11532	0.281478	2.0225	8135	27390	0.297006	2.3146	7263713	P
Sample_569	200821_1358_021	virus transport medium	Accuracy	2924	13428	0.217754	1.6238	3703	23600	0.156907	1.2318	2915031	P
Sample_570	200821_1358_022	virus transport medium	Accuracy	2514	17924	0.140259	1.1147	5977	28001	0.213457	1.6698	17814082	P
Sample_571	200821_1358_024	virus transport medium	Accuracy	8760	13668	0.640913	4.0883	8897	23868	0.372759	2.8974	18342768	P
Sample_572	200821_1358_025	virus transport medium	Reproducibility	53295	9729	5.47795	25.6	31235	19183	1.62826	12.4	2455099
Sample_573	200821_1358_026	virus transport medium	Accuracy	204199	13035	15.6654	62.917	118887	28917	4.11132	31.088	21729066	P
Sample_574	200821_1358_027	virus transport medium	Accuracy	7470	13678	0.546132	3.5652	5978	31262	0.191223	1.4979	6807861	P
Sample_575	200821_1358_028	virus transport medium	Accuracy	26531	12427	2.13495	11.442	12822	21269	0.602849	4.66	8093337	P
Sample_576	200821_1358_029	virus transport medium	Accuracy	114755	14926	7.68826	34.228	73630	24912	2.9556	22.434	31125688	P
Sample_577	200821_1358_030	virus transport medium	Accuracy	57631	17378	3.31632	16.675	57172	30150	1.89625	14.467	10325831	P
Sample_578	200821_1358_032	virus transport medium	Accuracy	21738	16822	1.29224	7.4475	14158	30550	0.463437	3.5933	33514152	P
Sample_579	200821_1358_035	virus transport medium	Accuracy	94104	13946	6.74774	30.614	100471	23168	4.33663	32.772	1763842	P
Sample_580	200821_1358_036	virus transport medium	Accuracy	89863	10757	8.35391	36.747	86652	15732	5.50801	41.509	4129787	P
Sample_581	200821_1358_037	virus transport medium	Accuracy	14051	12954	1.08468	6.4116	14424	23659	0.609662	4.7121	1966406	P
Sample_582	200821_1358_038	virus transport medium	Accuracy	158642	11734	13.5199	55.468	112815	21189	5.32422	40.141	24807322	P
Sample_583	200821_1358_039	virus transport medium	Accuracy	522324	15221	34.316	123.04	360962	28881	12.4983	93.308	39375420	P
Sample_584	200821_1358_040	virus transport medium	Accuracy	377401	14438	26.1394	97.483	296113	21292	13.9072	103.7	12675428	P
Sample_585	200821_1358_042	virus transport medium	Accuracy	186721	15174	12.3053	51.179	118030	20395	5.7872	43.588	12408989	P
Sample_586	200821_1358_043	virus transport medium	Accuracy	10668	9365	1.13914	6.6863	9880	26657	0.370634	2.8812	5223060	P
Sample_587	200821_1358_044	virus transport medium	Accuracy	852162	14620	58.2874	193.55	508112	27311	18.6047	138.27	6532468	P
Sample_588	200821_1358_046	virus transport medium	Accuracy	2188842	17160	127.555	378.16	1276826	29787	42.8652	315.52	58995780	P
Sample_589	200821_1358_047	virus transport medium	Accuracy	5820961	11603	501.677	1219.9	4148874	18821	220.439	1592.4	12426857	P
Sample_590	200821_1358_048	virus transport medium	Accuracy	2975	13892	0.214152	1.6008	4556	18185	0.250536	1.9565	11946028	P
Sample_591	200821_1358_050	virus transport medium	Accuracy	495836	9966	49.7528	169.04	486489	18675	26.0503	192.84	3386511	P
Sample_592	200821_1358_051	virus transport medium	Accuracy	3038893	12091	251.335	675.48	1907824	24656	77.3777	565.69	17510846	P
Sample_593	200821_1358_054	virus transport medium	Calibration curve	2151	9651	0.222878	1.98	5418	22293	0.243036	2.27	3546075
Sample_594	200821_1358_055	virus transport medium	Calibration curve	11890	11622	1.02306	6.99	17954	21330	0.841725	7.42	3001604
Sample_595	200821_1358_056	virus transport medium	Calibration curve	38261	11421	3.35006	18.62	36119	22498	1.60543	13.75	4363364
Sample_596	200821_1358_058	virus transport medium	Calibration curve	913208	9257	98.6505	304.6	766819	21863	35.0738	260.18	3560428
Sample_597	200821_1358_059	virus transport medium	Calibration curve	1386949	9100	152.412	435.87	1149134	15661	73.3755	525.93	2795267
Sample_598	201022_1118_004	virus transport medium	Accuracy	1842	19511	0.0944083	0.82581	3872	23455	0.165082	1.5488	14333238	N
Sample_599	201022_1118_005	virus transport medium	Accuracy	2538	21141	0.120051	1.0299	4092	44273	0.0924265	0.8241	5073134	P
Sample_600	201022_1118_006	virus transport medium	Accuracy	2260	14515	0.155701	1.3082	3435	22916	0.149895	1.3944	3342580	N
Sample_601	201022_1118_007	virus transport medium	Accuracy	1473	16062	0.0917071	0.80395	4783	18653	0.25642	2.4999	2268285	N
Sample_602	201022_1118_008	virus transport medium	Accuracy	740	23411	0.0316091	0.30167	2089	32774	0.0637395	0.55008	10732801	N
Sample_603	201022_1118_009	virus transport medium	Accuracy	1603	18619	0.0860948	0.75869	3244	28796	0.112655	1.0219	3148397	P
Sample_604	201022_1118_010	virus transport medium	Accuracy	1051	10680	0.0984082	0.85823	2705	15297	0.176832	1.6686	1439611	N
Sample_605	201022_1118_011	virus transport medium	Accuracy	123023	21770	5.65103	35.599	75613	32085	2.35665	27.907	38819120	P
Sample_606	201022_1118_012	virus transport medium	Accuracy	2135	18184	0.117411	1.0092	2482	22871	0.108522	0.98123	14230636	P
Sample_607	201022_1118_013	virus transport medium	Accuracy	7388	30674	0.240855	1.9542	4120	29756	0.138459	1.279	2867292	N
Sample_608	201022_1118_014	virus transport medium	Accuracy	1933	13749	0.140592	1.1909	4211	16033	0.262646	2.5662	1580460	P
Sample_609	201022_1118_015	virus transport medium	Accuracy	1970	19040	0.103466	0.89833	9983	20978	0.475879	4.8982	9443790	N
Sample_610	201022_1118_016	virus transport medium	Accuracy	1818	21561	0.0843189	0.74409	5755	39747	0.144791	1.3428	38078820	N
Sample_611	201022_1118_017	virus transport medium	Accuracy	1021	26917	0.0379314	0.35697	3729	33245	0.112167	1.0172	5312977	N
Sample_612	201022_1118_018	virus transport medium	Accuracy	1322	19261	0.0686361	0.61589	3609	20710	0.174264	1.6427	4085800	N
Sample_613	201023_1118_019	virus transport medium	Accuracy	6418	24706	0.259775	2.0949	3094	22846	0.135429	1.2488	1119364	N
Sample_614	201022_1118_020	virus transport medium	Accuracy	2992	27245	0.109818	0.94905	2080	32187	0.0646224	0.55826	11470133	N
Sample_615	201022_1118_021	virus transport medium	Accuracy	1145	18741	0.061096	0.55326	3971	34072	0.116547	1.0604	9065529	N
Sample_616	201022_1118_022	virus transport medium	Accuracy	58305	17345	3.36149	22.077	46453	28414	1.63486	18.749	4435732	P
Sample_617	201022_1118_023	virus transport medium	Accuracy	1565	26281	0.0595487	0.54061	4781	29899	0.159905	1.4959	7978988	N
Sample_618	201022_1118_024	virus transport medium	Accuracy	3030	18996	0.159507	1.3378	1149	20386	0.0563622	0.48113	471359	N
Sample_619	201022_1118_025	virus transport medium	Accuracy	3054	30231	0.101022	0.87888	3086	36859	0.0837245	0.74003	3028361	N
Sample_620	201022_1118_026	virus transport medium	Accuracy	4026	34618	0.116298	1.0004	5466	41352	0.132182	1.2161	6130632	N
Sample_621	201022_1118_027	virus transport medium	Accuracy	1778	22715	0.0782743	0.695	3055	30838	0.0990661	0.88876	5236500	N
Sample_622	201022_1118_028	virus transport medium	Accuracy	2055	19193	0.10707	0.92689	2610	21846	0.119473	1.0896	823812	N
Sample_623	201022_1118_029	virus transport medium	Accuracy	24638	32355	0.76149	5.6335	19903	45736	0.435171	4.4441	19914834	P
Sample_624	201022_1118_030	virus transport medium	Accuracy	2020	21006	0.096163	0.84005	3817	27223	0.140212	1.2965	2907918	N
Sample_625	201022_1118_031	virus transport medium	Accuracy	7896	21222	0.372067	2.9154	8612	39211	0.219632	2.1127	17273106	P
Sample_626	201022_1118_032	virus transport medium	Accuracy	753	15617	0.0482167	0.4452	3009	23488	0.128108	1.1752	3765699	N
Sample_627	201022_1118_033	virus transport medium	Accuracy	8876	37890	0.234257	1.9049	4047	39922	0.101373	0.91111	2311390	N
Sample_628	201022_1118_034	virus transport medium	Accuracy	234920	29976	7.83694	48.091	130202	48135	2.70493	32.42	20465428	P
Sample_629	201022_1118_035	virus transport medium	Accuracy	209860	26782	7.83586	48.085	85369	32749	2.60677	31.142	58361556	P
Sample_630	201022_1118_036	virus transport medium	Accuracy	793085	20907	37.9339	205.12	511431	28349	18.0405	255.34	5037265	P
Sample_631	201022_1118_037	virus transport medium	Accuracy	1771	28080	0.0630698	0.56993	4697	30888	0.152066	1.4163	3434434	N
Sample_632	201023_1118_038	virus transport medium	Accuracy	1214	16553	0.0733402	0.65462	3491	20443	0.170767	1.6066	820814	N
Sample_633	201022_1118_039	virus transport medium	Accuracy	636190	28969	21.9611	124.08	383677	42360	9.05753	120.68	17928016	P
Sample_634	201023_1118_040	virus transport medium	Accuracy	1422	64482	0.0220527	0.21681	4338	74142	0.0585093	0.50125	4937503	N
Sample_635	201022_1118_041	virus transport medium	Accuracy	1728	42597	0.0405662	0.37962	2929	49801	0.0588141	0.5041	9767085	P
Sample_636	201022_1118_042	virus transport medium	Accuracy	746	23616	0.0315888	0.3015	3471	28807	0.120492	1.0997	10371226	N
Sample_637	201023_1118_043	virus transport medium	Accuracy	2345	15855	0.147903	1.2477	3764	30075	0.125154	1.1458	1802557	N
Sample_638	201023_1118_044	virus transport medium	Accuracy	1104	17288	0.0638593	0.57614	4911	25367	0.193598	1.8415	15276979	P
Sample_639	201022_1118_045	virus transport medium	Accuracy	1434	33011	0.0434401	0.40428	6172	48426	0.127452	1.1689	5318404	N
Sample_640	201022_1118_046	virus transport medium	Accuracy	1512	17916	0.0843938	0.74499	3493	21133	0.165287	1.5509	2639044	N
Sample_641	201023_1118_047	virus transport medium	Accuracy	1828	22147	0.0825394	0.72979	5193	27748	0.187149	1.7749	9575487	N
Sample_642	201022_1118_048	virus transport medium	Accuracy	8933	19306	0.462706	3.5628	8762	26737	0.327711	3.2644	11704095	P
Sample_643	201022_1118_049	virus transport medium	Accuracy	389	16606	0.0234253	0.229	3138	25387	0.123607	1.1303	2670505	N
Sample_644	201022_1118_050	virus transport medium	Accuracy	1235	19564	0.0631262	0.57023	3042	23289	0.13062	1.2006	1816617	N
Sample_645	201022_1118_051	virus transport medium	Accuracy	1597	19895	0.0802714	0.71148	5700	27957	0.203885	1.9483	2025757	N
Sample_646	201022_1118_052	virus transport medium	Accuracy	2052	26375	0.0778009	0.69126	3847	33306	0.115505	1.0502	16922392	N
Sample_647	201022_1118_053	virus transport medium	Accuracy	1968	25384	0.0775292	0.68904	5509	35203	0.156492	1.4612	13516832	N
Sample_648	201022_1118_054	virus transport medium	Accuracy	681	19842	0.0343211	0.32551	3489	24051	0.145067	1.3455	2170415	N
Sample_649	201022_1118_055	virus transport medium	Accuracy	2517	23657	0.106396	0.92165	3979	29698	0.133982	1.234	1837624	N
Sample_650	201022_1118_056	virus transport medium	Accuracy	2460	26351	0.0933551	0.81725	5214	43018	0.121205	1.1067	28959376	N
Sample_651	201022_1118_057	virus transport medium	Accuracy	129960	28976	4.48509	28.783	89745	44593	2.01254	23.505	9406292	P
Sample_652	201022_1118_058	virus transport medium	Accuracy	1260	17030	0.0739871	0.65994	1531	19474	0.0786176	0.69117	1332591	N
Sample_653	201022_1118_059	virus transport medium	Accuracy	2704	27082	0.0998449	0.86939	4064	33970	0.119635	1.091	8635223	N
Sample_654	201022_1118_060	virus transport medium	Accuracy	2834	32003	0.0885542	0.7785	4010	39702	0.101002	0.9075	1495448	N
Sample_655	201023_1118_061	virus transport medium	Accuracy	4595	22981	0.199948	1.6469	2770	27730	0.0998918	0.89682	4810981	N
Sample_656	201022_1118_062	virus transport medium	Accuracy	2090	17784	0.117521	1.0099	3430	27321	0.125544	1.1498	2435007	N
Sample_657	201022_1118_063	virus transport medium	Accuracy	3667	29207	0.125552	1.0734	8114	50890	0.159442	1.4911	11750579	P
Sample_658	201022_1118_064	virus transport medium	Accuracy	1443	28596	0.0504616	0.46415	3519	41448	0.0849016	0.75132	9107582	N
Sample_659	201022_1118_065	virus transport medium	Accuracy	3918222	33486	117.011	578.07	2012027	61297	32.8242	489.59	50521464	P
Sample_660	201022_1118_066	virus transport medium	Accuracy	1790	25929	0.0690347	0.61922	1491	30484	0.0489109	0.41238	8154975	N
Sample_661	201022_1118_067	virus transport medium	Accuracy	443	20965	0.0211305	0.20829	5723	33298	0.171872	1.6182	3948700	N
Sample_662	201022_1118_068	virus transport medium	Accuracy	1379	19961	0.0690847	0.6197	5095	27854	0.182918	1.7315	3839467	N
Sample_663	201022_1118_069	virus transport medium	Accuracy	4932335	21489	229.528	1074.3	2660393	31866	83.4869	1351.4	14232736	P
Sample_664	201022_1118_070	virus transport medium	Accuracy	174662	19764	8.83738	53.71	94855	39010	2.43156	28.873	9078416	P
Sample_665	201022_1118_071	virus transport medium	Accuracy	972	19553	0.049711	0.4579	3805	25624	0.148494	1.38	5574051	N
Sample_666	201022_1118_072	virus transport medium	Accuracy	2286	26548	0.0861082	0.7587	1024	35146	0.0291356	0.23473	8842231	N
Sample_667	201022_1118_073	virus transport medium	Accuracy	3903479	27141	143.822	698.87	2208041	44761	49.3296	762.52	25701116	P
Sample_668	201022_1118_079	virus transport medium	Calibration curve	5298	25921	0.20439	1.6802	5269	40392	0.130447	1.1988	5539632
Sample_669	201022_1118_081	virus transport medium	Calibration curve	27000	29922	0.902346	6.5854	69316	50585	1.37029	15.474	5590136
Sample_670	201022_1118_083	virus transport medium	Calibration curve	54647	22116	2.47093	16.633	27670	31086	0.890111	9.6786	5187644
Sample_671	201022_1118_085	virus transport medium	Calibration curve	278119	31636	8.79122	53.453	183283	47175	3.88517	48.068	5471240
Sample_672	201022_1118_087	virus transport medium	Calibration curve	1217854	28115	43.3169	231.75	648058	38482	16.8405	236.92	4854249
Sample_673	201022_1118_089	virus transport medium	Calibration curve	3497225	29303	119.347	588.67	1948893	45341	42.983	656.44	5918232
Sample_674	201023_1448_004	virus transport medium	Accuracy	3357	13500	0.248667	2.4294	4991	21565	0.23144	1.986	2526404	N
Sample_675	201022_1448_005	virus transport medium	Accuracy	69572	10758	6.467	46.982	41564	25349	1.63967	14.061	14529760	P
Sample_676	201023_1448_006	virus transport medium	Accuracy	3693	25441	0.145159	1.4895	4529	30571	0.148147	1.2714	23330144	N
Sample_677	201022_1448_007	virus transport medium	Accuracy	148314	19806	7.48834	53.681	114616	28236	4.05922	34.801	11712453	P
Sample_678	201022_1448_008	virus transport medium	Accuracy	3398	42907	0.0791945	0.85851	12867	36212	0.355324	3.0488	3522221	N
Sample_679	201023_1448_009	virus transport medium	Accuracy	6177	27001	0.228769	2.2522	2398	24527	0.0977698	0.8394	1210716	N
Sample_680	201022_1448_010	virus transport medium	Accuracy	803	16687	0.0481213	0.54622	5399	28126	0.191958	1.6472	6006349	N
Sample_681	201023_1448_011	virus transport medium	Accuracy	2969	29270	0.101435	1.0752	4375	31711	0.137965	1.1841	51197264	N
Sample_682	201023_1448_012	virus transport medium	Accuracy	1618	11145	0.145177	1.4894	3596	25050	0.143553	1.2319	3611411	N
Sample_683	201022_1448_013	virus transport medium	Accuracy	2352	16591	0.141764	1.4576	2605	28544	0.0912626	0.78333	18749296	N
Sample_684	201022_1448_014	virus transport medium	Accuracy	1890	20791	0.0909047	0.97331	4008	28741	0.139452	1.1968	10615134	N
Sample_685	201022_1448_015	virus transport medium	Accuracy	38245	18203	2.10103	16.907	22335	30453	0.733425	6.2914	7638606	P
Sample_686	201022_1448_016	virus transport medium	Accuracy	14718	20571	0.715473	6.3499	18838	30959	0.608482	5.2199	12674242	P
Sample_687	201023_1448_019	virus transport medium	Accuracy	2534	18303	0.138447	1.4268	2896	27287	0.106131	0.91088	16356926	N
Sample_688	201022_1448_020	virus transport medium	Accuracy	2428976	31778	76.4358	443.57	9090	54069	0.168119	1.4429	60873496	P
Sample_689	201022_1448_021	virus transport medium	Accuracy	940	11248	0.0835704	0.90173	7861	16379	0.479944	4.1173	2703116	N
Sample_690	201022_1448_022	virus transport medium	Accuracy	2096	13360	0.156886	1.5985	4852	21484	0.225842	1.9379	13691475	P
Sample_691	201023_1448_023	virus transport medium	Accuracy	3479	10270	0.338754	3.2176	2594	21808	0.118947	1.0211	4063643	P
Sample_692	201022_1448_024	virus transport medium	Accuracy	26837	37170	0.722007	6.4026	3165	48250	0.0655959	0.56311	9395938	P
Sample_693	201022_1448_026	virus transport medium	Accuracy	1990	21820	0.0912007	0.97607	5263	28354	0.185618	1.5931	19331382	N
Sample_694	201022_1448_027	virus transport medium	Accuracy	77038	20349	3.78584	28.875	91946	26680	3.44625	29.548	4856451	P
Sample_695	201022_1448_028	virus transport medium	Accuracy	4409	19471	0.226439	2.2313	4587	32323	0.141911	1.218	6021979	N
Sample_696	201022_1448_029	virus transport medium	Accuracy	2259	17204	0.131307	1.3596	2336	30425	0.076779	0.65902	3480551	N
Sample_697	201022_1448_030	virus transport medium	Accuracy	1011	11101	0.0910729	0.97487	3662	15395	0.237869	2.0414	4691540	N
Sample_698	201022_1448_031	virus transport medium	Accuracy	328462	20633	15.9193	106.55	312262	35729	8.73974	74.909	5339359	P
Sample_699	201022_1448_032	virus transport medium	Accuracy	1490	20050	0.0743142	0.81055	7000	35412	0.197673	1.6965	9753325	N
Sample_700	201023_1448_033	virus transport medium	Accuracy	28478	26233	1.08558	9.2761	9608	32510	0.29554	2.5359	13549833	P
Sample_701	201022_1448_034	virus transport medium	Accuracy	295673	15985	18.4969	122.12	181059	31417	5.76309	49.403	23470166	P
Sample_702	201022_1448_036	virus transport medium	Accuracy	3634	24995	0.145389	1.4916	4099	42412	0.0966472	0.82972	4908200	N
Sample_703	201022_1448_037	virus transport medium	Accuracy	678428	10669	63.5887	375.26	481172	17166	28.0305	240.16	8038384	P
Sample_704	201023_1448_038	virus transport medium	Accuracy	2262	20860	0.108437	1.1428	3263	30655	0.106443	0.91365	30452462	N
Sample_705	201022_1448_039	virus transport medium	Accuracy	52459	13570	3.86581	29.429	45869	21956	2.08913	17.915	4788944	P
Sample_706	201023_1448_040	virus transport medium	Accuracy	2855	19188	0.148791	1.5232	6460	34254	0.188591	1.6186	22250584	P
Sample_707	201022_1448_042	virus transport medium	Accuracy	1248	17532	0.0711841	0.77954	7935	25580	0.310203	2.6617	6766564	N
Sample_708	201023_1448_043	virus transport medium	Accuracy	695	13518	0.0514129	0.57999	1380	18154	0.0760163	0.65275	3366800	N
Sample_709	201022_1448_044	virus transport medium	Accuracy	2380	21091	0.112844	1.1849	3902	36109	0.108062	0.92752	12221053	N
Sample_710	201022_1448_045	virus transport medium	Accuracy	12985	22077	0.588169	5.3142	16693	28406	0.587658	5.0414	17188238	P
Sample_711	201023_1448_046	virus transport medium	Accuracy	1335	12509	0.106723	1.1265	4550	22722	0.200246	1.7187	3064029	N
Sample_712	201022_1448_047	virus transport medium	Accuracy	1780	20747	0.0857955	0.9233	4721	25813	0.182892	1.5695	10889439	N
Sample_713	201022_1448_048	virus transport medium	Accuracy	1760	26710	0.0658929	0.7266	2916	37904	0.0769312	0.66048	21311612	P
Sample_714	201022_1448_050	virus transport medium	Accuracy	1379	21129	0.0652657	0.72015	2329	29063	0.0801363	0.68787	18155234	P
Sample_715	201022_1448_051	virus transport medium	Accuracy	13983	22140	0.631572	5.6694	7550	22456	0.336213	2.8847	5111990	P
Sample_716	201022_1448_052	virus transport medium	Accuracy	7439	19494	0.381605	3.5859	6025	34150	0.176428	1.5142	23508562	P
Sample_717	201023_1448_053	virus transport medium	Accuracy	1485	11284	0.131602	1.3624	2721	19144	0.142133	1.2201	2604572	N
Sample_718	201022_1448_054	virus transport medium	Accuracy	3414	13361	0.25552	2.4906	2155	17430	0.123637	1.0611	861893	N
Sample_719	201023_1448_055	virus transport medium	Accuracy	2688	11187	0.240279	2.3554	3008	18991	0.158391	1.3596	1632752	N
Sample_720	201022_1448_056	virus transport medium	Accuracy	5860	20889	0.28053	2.7111	2875	22004	0.130658	1.1213	7320170	N
Sample_721	201023_1448_058	virus transport medium	Accuracy	2181	18227	0.119658	1.2497	2453	20856	0.117616	1.0094	20262828	N
Sample_722	201022_1448_060	virus transport medium	Accuracy	371723	18522	20.0693	131.53	228077	29029	7.85687	67.344	19248338	P
Sample_723	201023_1448_061	virus transport medium	Accuracy	2124	23215	0.0914926	0.97887	6629	39610	0.167357	1.4363	11097781	N
Sample_724	201022_1448_062	virus transport medium	Accuracy	790953	12305	64.279	378.95	786827	22297	35.2885	302.32	3367010	P
Sample_725	201022_1448_063	virus transport medium	Accuracy	4102	15682	0.261574	2.5439	2752	24233	0.113564	0.97481	3580721	N
Sample_726	201023_1448_064	virus transport medium	Accuracy	2201	12775	0.17229	1.7408	3444	24231	0.142132	1.2198	12532784	N
Sample_727	201023_1448_065	virus transport medium	Accuracy	505518	15753	32.0903	201.52	249696	19864	12.5703	107.73	5162147	P
Sample_728	201022_1448_066	virus transport medium	Accuracy	25951	19011	1.36505	11.424	73603	19987	3.68254	31.573	16432642	P
Sample_729	201022_1448_067	virus transport medium	Accuracy	917214	21501	42.6591	261.05	252891	27309	9.26035	79.37	32952142	P
Sample_730	201023_1448_069	virus transport medium	Accuracy	1953	8251	0.236699	2.3229	3531	16327	0.216268	1.856	3810970	N
Sample_731	201023_1448_070	virus transport medium	Accuracy	2789	19832	0.140631	1.4472	3018	42222	0.0714793	0.61371	37714140	N
Sample_732	201022_1448_071	virus transport medium	Accuracy	13082495	25167	519.827	2534	8359729	38152	219.116	1876	25203564	P
Sample_733	201022_1448_072	virus transport medium	Accuracy	6560	21545	0.304479	2.9208	5337	28268	0.1888	1.6203	2877356	N
Sample_734	201022_1448_078	virus transport medium	Calibration curve	3384	11661	0.290198	2.7956	7125	16336	0.436153	3.7422	1531351
Sample_735	201022_1448_080	virus transport medium	Calibration curve	7996	19409	0.411974	3.8447	7216	22127	0.326117	2.7983	1952308
Sample_736	201022_1448_082	virus transport medium	Calibration curve	13449	9269	1.45097	12.075	26975	16130	1.67235	14.342	1507631
Sample_737	201022_1448_084	virus transport medium	Calibration curve	215934	21531	10.029	70.009	230267	38659	5.95636	51.059	5887637
Sample_738	201022_1448_086	virus transport medium	Calibration curve	891157	16876	52.8062	316.92	948725	29054	32.6539	279.76	3476992
Sample_739	201022_1448_088	virus transport medium	Calibration curve	1536769	19039	80.7169	466.1	2046986	28022	73.0492	625.66	2072353

## Sheet: Table 3 - Tier3
Replicate Name	File Name	Storage media	Type of experimental validation	Total Area IS	Total Area IGM	Total Noise IGM	S/N IGM	Ratio IGM/IS	Total Area DGI	Total Noise DGI	S/N DGI	real time RT-PCR
Sample_001	200422_1412_023	sterile saline	Accuracy	65814	162329	1740	93.29	2.47	188235	5309	35.46	P
Sample_002	200422_1412_024	sterile saline	Accuracy	62361	1617103	21506	75.19	25.93	1281169	21816	58.73	P
Sample_003	200422_1412_025	sterile saline	Accuracy	70048	24941	1374	18.15	0.36	20512	6312	3.25	P
Sample_004	200422_1412_026	sterile saline	Accuracy	77466	13105	4794	2.73	0.17	3188	14118	0.23	P
Sample_005	200422_1412_029	sterile saline	Accuracy	64621	797002	6275	127.01	12.33	825490	12893	64.03	P
Sample_006	200422_1412_030	sterile saline	Accuracy	96529	229821	5155	44.58	2.38	243797	8555	28.5	P
Sample_007	200422_1412_031	sterile saline	Accuracy	38893	1320311	13958	94.59	33.95	1502313	35473	42.35	P
Sample_008	200422_1412_032	sterile saline	Accuracy	70787	24918	2376	10.49	0.35	38928	11621	3.35	P
Sample_009	200422_1412_033	sterile saline	Accuracy	112410	19395	4391	4.42	0.17	33533	12828	2.61	P
Sample_010	200422_1412_036	sterile saline	Accuracy	68127	1036226	6726	154.06	15.21	1381691	17387	79.47	P
Sample_011	200422_1412_037	virus transport medium	Accuracy	78160	318576	8949	35.6	4.08	237007	18660	12.7	P
Sample_012	200422_1412_039	virus transport medium	Accuracy	87104	8593	3440	2.5	0.1	26952	8004	3.37	P
Sample_013	200422_1412_041	virus transport medium	Accuracy	72277	29874	3192	9.36	0.41	44510	9155	4.86	P
Sample_014	200422_1412_042	virus transport medium	Accuracy	60816	14830	1951	7.6	0.24	12233	3149	3.88	P
Sample_015	200422_1412_043	virus transport medium	Accuracy	52602	16949	1452	11.67	0.32	22513	3908	5.76	P
Sample_016	200422_1412_044	virus transport medium	Accuracy	81569	1915477	23475	81.6	23.48	1549498	32774	47.28	P
Sample_017	200422_1412_045	virus transport medium	Accuracy	80929	6478130	48249	134.26	80.05	6192855	68031	91.03	P
Sample_018	200422_1412_046	virus transport medium	Accuracy	67806	25291	3271	7.73	0.37	16440	7306	2.25	P
Sample_019	200422_1412_048	virus transport medium	Accuracy	78223	156353	4032	38.78	2	298542	8257	36.16	P
Sample_020	200422_1412_049	virus transport medium	Accuracy	230796	173014	3965	43.64	0.75	564408	13022	43.34	P
Sample_021	200422_1412_051	virus transport medium	Accuracy	71680	120989	3032	39.9	1.69	86434	10958	7.89	P
Sample_022	200422_1412_052	virus transport medium	Accuracy	181778	52383	3026	17.31	0.29	117079	3877	30.2	P
Sample_023	200422_1412_054	virus transport medium	Accuracy	111740	8497	1834	4.63	0.08	9542	4403	2.17	P
Sample_024	200422_1412_055	virus transport medium	Accuracy	84957	369668	6938	53.28	4.35	524121	12151	43.13	P
Sample_025	200422_1412_056	virus transport medium	Accuracy	57351	12658	786	16.1	0.22	20997	2585	8.12	P
Sample_026	200422_1412_057	virus transport medium	Accuracy	80133	27066	1276	21.21	0.34	25170	8500	2.96	P
Sample_027	200422_1412_058	virus transport medium	Accuracy	80368	248666	4656	53.41	3.09	202213	28486	7.1	P
Sample_028	200422_1412_061	virus transport medium	Accuracy	62493	2914	1384	2.11	0.05	18126	2862	6.33	P
Sample_029	200422_1412_062	virus transport medium	Accuracy	60786	21680	1544	14.04	0.36	39649	12594	3.15	P
Sample_030	200422_1412_063	virus transport medium	Accuracy	40708	12545	770	16.29	0.31	17238	2053	8.4	P
Sample_031	200422_1412_064	virus transport medium	Accuracy	61542	16425	1924	8.54	0.27	20598	3647	5.65	P
Sample_032	200422_1412_065	virus transport medium	Accuracy	61132	1070256	17554	60.97	17.51	1207023	18673	64.64	P
Sample_033	200422_1412_067	virus transport medium	Accuracy	58191	3282189	32898	99.77	56.4	4935292	103091	47.87	P
Sample_034	200422_1412_068	virus transport medium	Accuracy	49083	24619	2089	11.79	0.5	19667	8553	2.3	P
Sample_035	200422_1412_069	virus transport medium	Accuracy	51674	94171	805	116.98	1.82	238895	5196	45.98	P
Sample_036	200422_1412_070	virus transport medium	Accuracy	187178	115225	3587	32.12	0.62	169828	5448	31.17	P
Sample_037	200422_1412_072	virus transport medium	Accuracy	51220	77670	2092	37.13	1.52	60101	10544	5.7	P
Sample_038	200422_1412_073	virus transport medium	Accuracy	126947	27585	4124	6.69	0.22	77471	1812	42.75	P
Sample_039	200422_1412_074	virus transport medium	Accuracy	102403	5808	1525	3.81	0.06	11658	3448	3.38	P
Sample_040	200422_1412_076	virus transport medium	Accuracy	73730	110151	1255	87.77	1.49	265728	6586	40.35	P
Sample_041	200422_1412_077	virus transport medium	Accuracy	33582	10089	300	33.63	0.3	20025	3866	5.18	P
Sample_042	200422_1412_078	virus transport medium	Accuracy	56384	13310	909	14.64	0.24	5346	3999	1.34	P
Sample_043	200423_1412_27Rep	sterile saline	Accuracy	51447	4099	1705	2.4	0.08	7186	4736	1.52	P
Sample_044	200423_1412_28Rep	sterile saline	Accuracy	135187	1520	2061	0.74	0.01	5361	3271	1.64	P
Sample_045	200423_1412_34Rep	sterile saline	Accuracy	122450	1370	640	2.14	0.01	4179	3328	1.26	P
Sample_046	200423_1412_35Rep	sterile saline	Accuracy	56755	3663	2231	1.64	0.06	372	10427	0.04	P
Sample_047	200423_1412_40Rep	virus transport medium	Accuracy	96205	6018	793	7.59	0.06	5447	1109	4.91	P
Sample_048	200423_1412_50Rep	virus transport medium	Accuracy	65139	5844	1970	2.97	0.09	10187	2984	3.41	P
Sample_049	200423_1412_53Rep	virus transport medium	Accuracy	128945	5186	760	6.82	0.04	8865	3122	2.84	P
Sample_050	200423_1412_59Rep	virus transport medium	Accuracy	56913	2129	1038	2.05	0.04	3732	2851	1.31	P
Sample_051	200423_1412_60Rep	virus transport medium	Accuracy	69780	5787	1919	3.02	0.08	10889	6962	1.56	P
Sample_052	200423_1412_71Rep	virus transport medium	Accuracy	44938	3422	1815	1.89	0.08	7126	1264	5.64	P
Sample_053	200423_1412_75Rep	virus transport medium	Accuracy	74041	5032	678	7.42	0.07	7413	1398	5.3	P
Sample_054	202004_1553_04	virus transport medium	Accuracy	150637	284741	10321	27.59	1.89	245284	23209	10.57	P
Sample_055	202004_1553_05	virus transport medium	Accuracy	178636	12766796	176497	72.33	71.47	8997008	217845	41.3	P
Sample_056	202004_1553_06	virus transport medium	Accuracy	141710	8401857	105700	79.49	59.29	6112153	49617	123.19	P
Sample_057	202004_1553_07	virus transport medium	Accuracy	131851	12605	6508	1.94	0.1	13372	15941	0.84	P
Sample_058	202004_1553_08	virus transport medium	Accuracy	234933	406638	10262	39.63	1.73	355112	19730	18	P
Sample_059	202004_1553_11	virus transport medium	Accuracy	120020	20862	4132	5.05	0.17	14933	8580	1.74	P
Sample_060	202004_1553_12	virus transport medium	Accuracy	108218	12495	508	24.6	0.12	40693	1733	23.48	P
Sample_061	202004_1553_15	virus transport medium	Accuracy	170252	1483802	23361	63.52	8.72	1530380	43842	34.91	P
Sample_062	202004_1553_16	virus transport medium	Accuracy	170620	7948	4349	1.83	0.05	10119	8396	1.21	P
Sample_063	202004_1553_20	virus transport medium	Accuracy	147555	15103914	257495	58.66	102.36	8363928	197402	42.37	P
Sample_064	202004_1553_21	virus transport medium	Accuracy	142914	12927	5392	2.4	0.09	16856	22270	0.76	P
Sample_065	202004_1553_22	virus transport medium	Accuracy	178653	4095736	26957	151.94	22.93	3650695	20205	180.68	P
Sample_066	202004_1553_23	virus transport medium	Accuracy	120626	1379677	18419	74.91	11.44	1563416	26617	58.74	P
Sample_067	202004_1553_25	virus transport medium	Accuracy	146857	1016496	18399	55.25	6.92	996588	17657	56.44	P
Sample_068	202004_1553_30	virus transport medium	Accuracy	162202	563389	9356	60.22	3.47	588237	6464	91	P
Sample_069	202004_1553_32	virus transport medium	Accuracy	268822	54650	2283	23.94	0.2	167198	11838	14.12	P
Sample_070	202004_1553_34	virus transport medium	Accuracy	75955	273650	4559	60.02	3.6	371151	11063	33.55	P
Sample_071	202004_1553_35	virus transport medium	Accuracy	83038	2461	2577	0.95	0.03	8809	4913	1.79	P
Sample_072	202004_1553_36	virus transport medium	Accuracy	131723	13577	2041	6.65	0.1	64092	4818	13.3	P
Sample_073	202004_1553_38	virus transport medium	Accuracy	141024	15394	3386	4.55	0.11	33440	16941	1.97	P
Sample_074	202004_1553_39	virus transport medium	Accuracy	138857	514620	7843	65.62	3.71	376959	23918	15.76	P
Sample_075	202004_1553_40	virus transport medium	Accuracy	104035	24463	2156	11.35	0.24	50521	4842	10.43	P
Sample_076	202004_1553_41	virus transport medium	Accuracy	175019	12300	2526	4.87	0.07	39223	7001	5.6	P
Sample_077	202004_1553_43	virus transport medium	Accuracy	132073	1027230	9889	103.88	7.78	1040156	15723	66.16	P
Sample_078	202004_1553_44	virus transport medium	Accuracy	145971	10729	1987	5.4	0.07	25891	4080	6.35	P
Sample_079	202004_1553_45	virus transport medium	Accuracy	155514	655974	10739	61.08	4.22	621000	17642	35.2	P
Sample_080	202004_1553_46	virus transport medium	Accuracy	140370	57222	7027	8.14	0.41	30672	18249	1.68	P
Sample_081	202004_1553_48	virus transport medium	Accuracy	333324	74804	1719	43.52	0.22	128018	4793	26.71	P
Sample_082	202004_1553_50	virus transport medium	Accuracy	147661	29194	3552	8.22	0.2	22482	8534	2.63	P
Sample_083	202004_1553_51	virus transport medium	Accuracy	133862	8367	3663	2.28	0.06	16329	18533	0.88	P
Sample_084	202004_1553_52	virus transport medium	Accuracy	188703	84084	3065	27.43	0.45	111820	14135	7.91	P
Sample_085	202004_1553_54	virus transport medium	Accuracy	96487	5612	891	6.3	0.06	9841	3259	3.02	P
Sample_086	202004_1553_55	virus transport medium	Accuracy	69313	1066671	11503	92.73	15.39	1006193	12467	80.71	P
Sample_087	202004_1553_57	virus transport medium	Accuracy	139467	725344	9862	73.55	5.2	838984	21167	39.64	P
Sample_088	202004_1553_58	virus transport medium	Accuracy	101088	7907	5169	1.53	0.08	9262	3835	2.42	P
Sample_089	202004_1553_60	virus transport medium	Accuracy	99351	3794671	63335	59.91	38.19	2347472	65205	36	P
Sample_090	202004_1553_62	virus transport medium	Accuracy	149202	8329	4167	2	0.06	11487	9931	1.16	P
Sample_091	202004_1553_65	virus transport medium	Accuracy	274526	11121	3296	3.37	0.04	12997	2652	4.9	P
Sample_092	202004_1553_66	virus transport medium	Accuracy	175863	537788	5358	100.37	3.06	618233	10907	56.68	P
Sample_093	202004_1553_67	virus transport medium	Accuracy	145395	382907	9363	40.9	2.63	259155	14491	17.88	P
Sample_094	202004_1553_68	virus transport medium	Accuracy	101507	2742055	16927	161.99	27.01	2188441	46394	47.17	P
Sample_095	202004_1553_69	virus transport medium	Accuracy	78565	2442819	33699	72.49	31.09	921857	27176	33.92	P
Sample_096	202004_1553_70	virus transport medium	Accuracy	139093	55803	2190	25.48	0.4	91409	9517	9.6	P
Sample_097	202004_1553_71	virus transport medium	Accuracy	106943	5944897	79439	74.84	55.59	3170959	25313	125.27	P
Sample_098	202004_1553_72	virus transport medium	Accuracy	199776	155236	3992	38.89	0.78	294874	10474	28.15	P
Sample_099	202004_1553_73	virus transport medium	Accuracy	112013	4700250	27688	169.76	41.96	3621228	52060	69.56	P
Sample_100	202004_1553_74	virus transport medium	Accuracy	207619	611105	8958	68.22	2.94	680355	11384	59.76	P
Sample_101	202004_1553_75	virus transport medium	Accuracy	60588	237472	6060	39.19	3.92	336670	11609	29	P
Sample_102	202004_1553_77	virus transport medium	Accuracy	234074	247114	5495	44.97	1.06	448221	10974	40.84	P
Sample_103	202004_1553_78	virus transport medium	Accuracy	138963	847071	13018	65.07	6.1	627776	31791	19.75	P
Sample_104	202004_1553_79	virus transport medium	Accuracy	127418	9896773	47082	210.2	77.67	4866767	40518	120.11	P
Sample_105	202004_1553_80	virus transport medium	Accuracy	290318	13200	1223	10.79	0.05	26844	2763	9.72	P
Sample_106	202004_1553_82	virus transport medium	Accuracy	143368	22859756	222159	102.9	159.45	18518822	226839	81.64	P
Sample_107	202004_1553_84	virus transport medium	Accuracy	104087	53373	2730	19.55	0.51	70109	4704	14.9	P
Sample_108	202004_1553_85	virus transport medium	Accuracy	212423	56618	2342	24.18	0.27	83587	6248	13.38	P
Sample_109	202004_1553_87	virus transport medium	Accuracy	165162	23215	3325	6.98	0.14	54144	13246	4.09	P
Sample_110	202004_1553_88	virus transport medium	Accuracy	183966	47790	3290	14.53	0.26	56172	8876	6.33	P
Sample_111	202004_1553_89	virus transport medium	Accuracy	83049	9021	417	21.63	0.11	20492	4432	4.62	P
Sample_112	20200408_1508_003	virus transport medium	Limit of blank/Accuracy	45113	3202	3855	0.83	0.07	4309	18334	0.24	N
Sample_113	20200408_1508_004	virus transport medium	Limit of blank/Accuracy	94255	1559	2228	0.7	0.02	7731	13616	0.57	N
Sample_114	20200408_1508_006	virus transport medium	Limit of blank/Accuracy	47357	1204	3316	0.36	0.03	41339	10207	4.05	N
Sample_115	20200408_1508_007	virus transport medium	Limit of blank/Accuracy	76677	1742	3454	0.5	0.02	3439	16841	0.2	N
Sample_116	20200408_1508_009	virus transport medium	Limit of blank/Accuracy	91022	1133	4223	0.27	0.01	5764	16912	0.34	N
Sample_117	20200408_1508_010	virus transport medium	Limit of blank/Accuracy	72273	947	2772	0.34	0.01	10950	8054	1.36	N
Sample_118	20200408_1508_011	virus transport medium	Limit of blank/Accuracy	42942	4005	1785	2.24	0.09	6221	8251	0.75	N
Sample_119	20200408_1508_012	virus transport medium	Limit of blank/Accuracy	79150	1140	2835	0.4	0.01	5341	8673	0.62	N
Sample_120	20200408_1508_013	virus transport medium	Limit of blank/Accuracy	82175	665	3985	0.17	0.01	4687	19462	0.24	N
Sample_121	20200408_1508_014	virus transport medium	Limit of blank/Accuracy	60327	1629	2071	0.79	0.03	4913	11409	0.43	N
Sample_122	20200408_1508_015	virus transport medium	Limit of blank/Accuracy	57112	1407	3569	0.39	0.02	8900	14087	0.63	N
Sample_123	20200408_1508_016	virus transport medium	Limit of blank/Accuracy	113423	1839	4595	0.4	0.02	3434	28372	0.12	N
Sample_124	20200408_1508_017	virus transport medium	Limit of blank/Accuracy	92227	2637	2375	1.11	0.03	7713	15902	0.49	N
Sample_125	20200408_1508_018	virus transport medium	Limit of blank/Accuracy	41748	1033	1806	0.57	0.02	15380	10137	1.52	N
Sample_126	20200408_1508_019	virus transport medium	Limit of blank/Accuracy	70394	1521	1412	1.08	0.02	2189	13517	0.16	N
Sample_127	20200408_1508_020	virus transport medium	Limit of blank/Accuracy	96947	1627	1862	0.87	0.02	4324	7412	0.58	N
Sample_128	20200408_1508_021	virus transport medium	Limit of blank/Accuracy	72976	1106	2002	0.55	0.02	3225	6643	0.49	N
Sample_129	20200408_1508_022	virus transport medium	Limit of blank/Accuracy	100711	1789	3830	0.47	0.02	6648	29104	0.23	N
Sample_130	20200408_1508_023	virus transport medium	Limit of blank/Accuracy	38217	1747	447	3.91	0.05	4546	6766	0.67	N
Sample_131	20200408_1508_024	virus transport medium	Limit of blank/Accuracy	60780	1662	3724	0.45	0.03	7963	18065	0.44	N
Sample_132	20200408_1508_025	virus transport medium	Limit of blank/Accuracy	59370	1571	5393	0.29	0.03	3355	31582	0.11	N
Sample_133	20200408_1508_026	virus transport medium	Limit of blank/Accuracy	61829	1677	1894	0.89	0.03	7802	14434	0.54	N
Sample_134	20200408_1508_027	virus transport medium	Limit of blank/Accuracy	62285	2022	2446	0.83	0.03	23608	9855	2.4	N
Sample_135	20200408_1508_028	virus transport medium	Limit of blank/Accuracy	68245	1350	3391	0.4	0.02	4842	10010	0.48	N
Sample_136	20200408_1508_029	virus transport medium	Limit of blank/Accuracy	60505	1738	2796	0.62	0.03	8635	12128	0.71	N
Sample_137	20200408_1508_030	virus transport medium	Limit of blank/Accuracy	45627	1083	3348	0.32	0.02	4778	7383	0.65	N
Sample_138	20200408_1508_031	virus transport medium	Limit of blank/Accuracy	155747	788	3179	0.25	0.01	2914	29287	0.1	N
Sample_139	20200408_1508_032	virus transport medium	Limit of blank/Accuracy	70569	1010	2201	0.46	0.01	4305	10138	0.42	N
Sample_140	20200408_1508_033	virus transport medium	Limit of blank/Accuracy	87154	1674	2537	0.66	0.02	27873	21866	1.27	N
Sample_141	20200408_1508_034	virus transport medium	Limit of blank/Accuracy	32675	2345	2499	0.94	0.07	8941	18932	0.47	N
Sample_142	20200408_1508_035	virus transport medium	Limit of blank/Accuracy	56549	1786	1674	1.07	0.03	5248	12956	0.41	N
Sample_143	20200408_1508_036	virus transport medium	Limit of blank/Accuracy	39925	1245	1571	0.79	0.03	8150	12300	0.66	N
Sample_144	20200408_1508_037	virus transport medium	Limit of blank/Accuracy	72907	591	822	0.72	0.01	2877	10039	0.29	N
Sample_145	20200408_1508_038	virus transport medium	Limit of blank/Accuracy	34604	814	2633	0.31	0.02	4088	14189	0.29	N
Sample_146	20200408_1508_039	virus transport medium	Limit of blank/Accuracy	181691	2255	5999	0.38	0.01	2292	25656	0.09	N
Sample_147	20200408_1508_040	virus transport medium	Limit of blank/Accuracy	76143	3496	6085	0.57	0.05	12614	37933	0.33	N
Sample_148	20200408_1508_041	virus transport medium	Limit of blank/Accuracy	61081	1007	1259	0.8	0.02	8878	11358	0.78	N
Sample_149	20200408_1508_042	virus transport medium	Limit of blank/Accuracy	70996	409	2861	0.14	0.01	15664	15407	1.02	N
Sample_150	20200408_1508_043	virus transport medium	Limit of blank/Accuracy	75719	1749	1901	0.92	0.02	2536	10093	0.25	N
Sample_151	20200410_1015_005	sterile saline	Accuracy	80151	1717	1013	1.69	0.02	2307	4124	0.56	N
Sample_152	20200410_1015_006	virus transport medium	Accuracy	80259	1380	2496	0.55	0.02	3561	9769	0.36	N
Sample_153	20200410_1015_007	virus transport medium	Accuracy	89945	1424	2294	0.62	0.02	1844	7596	0.24	N
Sample_154	20200410_1015_009	virus transport medium	Accuracy	132414	2117	3223	0.66	0.02	7865	17909	0.44	N
Sample_155	20200410_1015_010	virus transport medium	Accuracy	100696	1810	2510	0.72	0.02	3966	16138	0.25	N
Sample_156	20200410_1015_011	virus transport medium	Accuracy	84391	380	2032	0.19	0	4414	5652	0.78	N
Sample_157	20200410_1015_012	virus transport medium	Accuracy	206241	3969	3749	1.06	0.02	6662	16581	0.4	N
Sample_158	20200410_1015_014	virus transport medium	Accuracy	115834	1805	1879	0.96	0.02	3265	9237	0.35	N
Sample_159	20200410_1015_015	virus transport medium	Accuracy	51086	1131	1609	0.7	0.02	974	4252	0.23	N
Sample_160	20200410_1015_016	virus transport medium	Accuracy	86787	2669	3093	0.86	0.03	2612	14146	0.18	N
Sample_161	20200410_1015_017	virus transport medium	Accuracy	120436	391	1173	0.33	0	1008	3381	0.3	N
Sample_162	20200410_1015_018	virus transport medium	Accuracy	42271	5865	7037	0.83	0.14	4283	22028	0.19	N
Sample_163	20200410_1015_019	sterile saline	Accuracy	100156	1943	1313	1.48	0.02	2248	5717	0.39	N
Sample_164	20200410_1015_020	virus transport medium	Accuracy	105933	1444	1077	1.34	0.01	667	6923	0.1	N
Sample_165	20200410_1015_021	virus transport medium	Accuracy	74263	1084	5996	0.18	0.01	10754	14336	0.75	N
Sample_166	20200410_1015_022	virus transport medium	Accuracy	105452	2544	2134	1.19	0.02	3906	12934	0.3	N
Sample_167	20200410_1015_024	virus transport medium	Accuracy	63374	3812	5149	0.74	0.06	3778	13082	0.29	N
Sample_168	20200410_1015_025	virus transport medium	Accuracy	84189	1268	3028	0.42	0.02	6439	11954	0.54	N
Sample_169	20200410_1015_026	virus transport medium	Accuracy	36823	822	867	0.95	0.02	2588	2728	0.95	N
Sample_170	20200410_1015_028	virus transport medium	Accuracy	64934	2176	1206	1.8	0.03	3032	3790	0.8	N
Sample_171	20200410_1015_029	virus transport medium	Accuracy	226275	907	2768	0.33	0	2749	4331	0.63	N
Sample_172	20200410_1015_030	virus transport medium	Accuracy	42446	2157	407	5.3	0.05	1723	2481	0.69	N
Sample_173	20200410_1015_032	virus transport medium	Accuracy	70874	1587	1065	1.49	0.02	2742	6005	0.46	N
Sample_174	20200410_1015_033	virus transport medium	Accuracy	195380	1847	2224	0.83	0.01	1815	8686	0.21	N
Sample_175	20200410_1015_034	virus transport medium	Accuracy	57725	2486	1982	1.25	0.04	2709	8744	0.31	N
Sample_176	20200410_1015_035	virus transport medium	Accuracy	117819	806	3092	0.26	0.01	1159	9829	0.12	N
Sample_177	20200410_1015_036	sterile saline	Accuracy	47088	1734	943	1.84	0.04	3117	5336	0.58	N
Sample_178	20200410_1015_037	virus transport medium	Accuracy	131036	1057	4076	0.26	0.01	5560	12306	0.45	N
Sample_179	20200410_1015_039	sterile saline	Accuracy	29050	1137	641	1.77	0.04	2393	3616	0.66	N
Sample_180	20200410_1015_040	virus transport medium	Accuracy	64670	1617	2672	0.61	0.03	9008	8511	1.06	N
Sample_181	20200410_1015_041	virus transport medium	Accuracy	54444	1348	3071	0.44	0.02	994	6758	0.15	N
Sample_182	20200413_1134_03	virus transport medium	Accuracy	2122	2412	1910	1.26	1.14	6492	14925	0.43	N
Sample_183	20200413_1134_04	virus transport medium	Accuracy	3626	4569	2459	1.86	1.26	4932	21186	0.23	N
Sample_184	20200413_1134_05	virus transport medium	Accuracy	1315	2541	1523	1.67	1.93	4052	13910	0.29	N
Sample_185	20200413_1134_07	virus transport medium	Accuracy	2068	3996	2326	1.72	1.93	9794	19450	0.5	N
Sample_186	20200413_1134_08	sterile saline	Accuracy	3929	2267	1102	2.06	0.58	9372	16018	0.59	N
Sample_187	20200413_1134_09	sterile saline	Accuracy	9149	1259	1154	1.09	0.14	2522	7465	0.34	N
Sample_188	20200413_1134_10	sterile saline	Accuracy	29166	3227	997	3.24	0.11	12457	7866	1.58	N
Sample_189	20200413_1134_11	sterile saline	Accuracy	2567	3655	3825	0.96	1.42	41828	27576	1.52	N
Sample_190	20200413_1134_12	sterile saline	Accuracy	16272	2246	694	3.24	0.14	8483	8706	0.97	N
Sample_191	20200413_1134_13	virus transport medium	Accuracy	62232	2456	1566	1.57	0.04	5890	14529	0.41	N
Sample_192	20200413_1134_14	virus transport medium	Accuracy	95697	3884	2758	1.41	0.04	6120	14429	0.42	N
Sample_193	20200413_1134_15	virus transport medium	Accuracy	45402	2893	1600	1.81	0.06	3032	15474	0.2	N
Sample_194	20200413_1134_16	virus transport medium	Accuracy	84794	4019	1882	2.14	0.05	2431	22547	0.11	N
Sample_195	20200413_1134_18	virus transport medium	Accuracy	97909	4708	1459	3.23	0.05	5138	15415	0.33	N
Sample_196	20200413_1134_19	sterile saline	Accuracy	35908	1857	1028	1.81	0.05	4571	14617	0.31	N
Sample_197	20200413_1134_20	sterile saline	Accuracy	66840	2317	2685	0.86	0.03	2888	23832	0.12	N
Sample_198	20200413_1134_21	sterile saline	Accuracy	32455	1112	68	16.35	0.03	2464	3179	0.78	N
Sample_199	20200413_1134_22	sterile saline	Accuracy	82992	3093	2525	1.22	0.04	12502	18789	0.67	N
Sample_200	20200413_1134_23	sterile saline	Accuracy	25435	1002	57	17.58	0.04	3432	5470	0.63	N
Sample_201	20200413_1134_24	sterile saline	Accuracy	32477	2649	451	5.87	0.08	2019	10676	0.19	P
Sample_202	20200413_1134_25	sterile saline	Accuracy	26137	590369	8154	72.4	22.59	627094	23980	26.15	P
Sample_203	20200413_1134_26	sterile saline	Accuracy	79026	313899	4357	72.04	3.97	423408	19524	21.69	P
Sample_204	20200413_1134_27	sterile saline	Accuracy	80222	5145	1795	2.87	0.06	62837	14131	4.45	P
Sample_205	20200413_1134_28	sterile saline	Accuracy	89542	3022	1671	1.81	0.03	7445	13040	0.57	P
Sample_206	20200413_1134_30	sterile saline	Accuracy	49770	596332	11079	53.83	11.98	342190	22900	14.94	P
Sample_207	20200413_1134_31	sterile saline	Accuracy	44943	636130	5919	107.47	14.15	1090623	19481	55.98	P
Sample_208	20200413_1134_36	virus transport medium	Accuracy	102221	2591	2315	1.12	0.03	2535	7503	0.34	N
Sample_209	20200413_1134_37	virus transport medium	Accuracy	71858	1422	2740	0.52	0.02	2442	15827	0.15	N
Sample_210	20200413_1134_38	virus transport medium	Accuracy	118356	5928085	44243	133.99	50.09	8182362	62913	130.06	P
Sample_211	20200413_1134_39	virus transport medium	Accuracy	66242	3742	1980	1.89	0.06	3481	20493	0.17	N
Sample_212	20200413_1134_40	virus transport medium	Accuracy	78619	6108	4757	1.28	0.08	4369	31915	0.14	N
Sample_213	20200413_1134_41	virus transport medium	Accuracy	50696	2887	3671	0.79	0.06	2945	20219	0.15	N
Sample_214	20200413_1134_43	virus transport medium	Accuracy	73991	15102	3334	4.53	0.2	7777	11628	0.67	P
Sample_215	20200413_1134_44	virus transport medium	Accuracy	86773	2800	1800	1.56	0.03	9129	14722	0.62	P
Sample_216	20200413_1134_45	virus transport medium	Accuracy	87054	2922	1345	2.17	0.03	1680	12935	0.13	N
Sample_217	20200413_1139reinj_29	virus transport medium	Accuracy	62225	2792	1899	1.47	0.04	4727	10935	0.43	P
Sample_218	20200413_1139reinj_30	virus transport medium	Accuracy	88313	66073	1421	46.5	0.75	416385	11640	35.77	P
Sample_219	20200413_1139reinj_31	virus transport medium	Accuracy	86368	2154	737	2.92	0.02	4742	3399	1.4	P
Sample_220	20200413_1139reinj_32	virus transport medium	Accuracy	113108	2493	588	4.24	0.02	7949	2540	3.13	P
Sample_221	20200413_1139reinj_33	virus transport medium	Accuracy	48094	4829	1617	2.99	0.1	22048	10521	2.1	P
Sample_222	20200413_1139reinj_34	virus transport medium	Accuracy	37160	2091	1820	1.15	0.06	10871	19459	0.56	P
Sample_223	20200413_1139reinj_37	virus transport medium	Accuracy	52457	3170	2778	1.14	0.06	7033	16833	0.42	P
Sample_224	20200413_1139reinj_38	virus transport medium	Accuracy	33638	49110	5729	8.57	1.46	439290	33817	12.99	P
Sample_225	20200413_1139reinj_39	virus transport medium	Accuracy	57202	11083	2450	4.52	0.19	30768	12904	2.38	P
Sample_226	20200413_1139reinj_40	virus transport medium	Accuracy	36805	2293	1210	1.9	0.06	3575	3681	0.97	P
Sample_227	20200413_1139reinj_41	virus transport medium	Accuracy	85703	736016	9975	73.79	8.59	845590	18042	46.87	P
Sample_228	20200413_1139reinj_42	virus transport medium	Accuracy	32677	111207	9708	11.46	3.4	115620	22274	5.19	P
Sample_229	20200413_1139reinj_43	virus transport medium	Accuracy	86780	970793	16518	58.77	11.19	1138010	49034	23.21	P
Sample_230	20200413_1139reinj_44	virus transport medium	Accuracy	76652	164250	2564	64.06	2.14	721253	17738	40.66	P
Sample_231	20200413_1139reinj_45	virus transport medium	Accuracy	88628	133088	6567	20.27	1.5	247245	27306	9.05	P
Sample_232	20200413_1139reinj_47	virus transport medium	Accuracy	55431	499873	13129	38.07	9.02	1341229	41354	32.43	P
Sample_233	20200413_1139reinj_49	virus transport medium	Accuracy	87509	692574	12438	55.68	7.91	1799410	32455	55.44	P
Sample_234	20200413_1139reinj_50	virus transport medium	Accuracy	50706	326948	6058	53.97	6.45	225153	20820	10.81	P
Sample_235	20200413_1139reinj_53	virus transport medium	Accuracy	55397	57087	8526	6.7	1.03	109676	29387	3.73	P
Sample_236	20200413_1139reinj_56	virus transport medium	Accuracy	86722	318588	6134	51.94	3.67	1452322	21729	66.84	P
Sample_237	20200413_1139reinj_57	virus transport medium	Accuracy	2140	18897	561	33.68	8.83	49574	461	107.54	P
Sample_238	20200413_1139reinj_58	virus transport medium	Accuracy	102624	252206	3528	71.49	2.46	831115	16135	51.51	P
Sample_239	20200413_1139reinj_60	virus transport medium	Accuracy	40716	40288	3935	10.24	0.99	62863	26746	2.35	P
Sample_240	20200413_1139reinj_61	virus transport medium	Accuracy	84574	382269	4177	91.52	4.52	1798390	11374	158.11	P
Sample_241	20200413_1139reinj_73	virus transport medium	Accuracy	46959	129777	8274	15.68	2.76	176557	44962	3.93	P
Sample_242	20200413_1139reinj_74	virus transport medium	Accuracy	88581	104755	5057	20.71	1.18	183765	23324	7.88	P
Sample_243	20200413_1139reinj_75	virus transport medium	Accuracy	37931	358718	9842	36.45	9.46	529506	40785	12.98	P
Sample_244	20200413_1139reinj_78	virus transport medium	Accuracy	74232	65651	1307	50.23	0.88	476121	13529	35.19	P
Sample_245	20200413_1139reinj_80	virus transport medium	Accuracy	42876	70420	3215	21.9	1.64	293617	9795	29.98	P
Sample_246	20200413_1139reinj_81	virus transport medium	Accuracy	54887	1114	1568	0.71	0.02	3134	5533	0.57	P
Sample_247	20200413_1139reinj_83	virus transport medium	Accuracy	103245	18763	2337	8.03	0.18	43102	8987	4.8	P
Sample_248	20200413_1139reinj_84	virus transport medium	Accuracy	50696	48050	4326	11.11	0.95	202672	13860	14.62	P
Sample_249	20200413_1139reinj_85	virus transport medium	Accuracy	49218	32290	2924	11.04	0.66	92224	13960	6.61	P
Sample_250	20200413_1139reinj_86	virus transport medium	Accuracy	49519	163476	4662	35.07	3.3	550226	23914	23.01	P
Sample_251	20200413_1139reinj_87	virus transport medium	Accuracy	89010	247814	7249	34.19	2.78	378845	32757	11.57	P
Sample_252	20200413_1139reinj_88	virus transport medium	Accuracy	45241	11657	4021	2.9	0.26	38344	14581	2.63	P
Sample_253	20200413_1139reinj_91	virus transport medium	Accuracy	44527	34159	2134	16.01	0.77	127247	11714	10.86	P
Sample_254	20200416_1039_03	virus transport medium	Accuracy	116190	2098	1896	1.11	0.02	13849	7555	1.83	N
Sample_255	20200416_1039_04	virus transport medium	Accuracy	125648	3297	1334	2.47	0.03	1677	3115	0.54	N
Sample_256	20200416_1039_05	virus transport medium	Accuracy	99644	25880	3420	7.57	0.26	19961	11169	1.79	P
Sample_257	20200416_1039_07	virus transport medium	Accuracy	39605	1734	2868	0.6	0.04	7293	4496	1.62	N
Sample_258	20200416_1039_08	virus transport medium	Accuracy	106367	162836	8190	19.88	1.53	122280	12819	9.54	P
Sample_259	20200416_1039_09	virus transport medium	Accuracy	340880	1689	1481	1.14	0	3145	3899	0.81	N
Sample_260	20200416_1039_10	virus transport medium	Accuracy	128265	16299213	121071	134.63	127.07	12812628	184481	69.45	P
Sample_261	20200416_1039_12	virus transport medium	Accuracy	111909	369630	5929	62.34	3.3	249726	8475	29.47	P
Sample_262	20200416_1039_15	virus transport medium	Accuracy	14447	7001	10009	0.7	0.48	5869	12129	0.48	N
Sample_263	20200416_1039_19	virus transport medium	Accuracy	55624	1516	1283	1.18	0.03	1025	2546	0.4	N
Sample_264	20200416_1039_21	virus transport medium	Accuracy	78670	1843	1637	1.13	0.02	676	6044	0.11	N
Sample_265	20200416_1039_22	virus transport medium	Accuracy	121314	1273497	21395	59.52	10.5	978609	27380	35.74	P
Sample_266	20200416_1039_23	virus transport medium	Accuracy	9050	328475	5061	64.9	36.3	345419	10985	31.44	P
Sample_267	20200416_1039_25	virus transport medium	Accuracy	261985	3571	672	5.31	0.01	5927	1615	3.67	N
Sample_268	20200416_1039_26	virus transport medium	Accuracy	173648	18630	4028	4.63	0.11	80240	10605	7.57	P
Sample_269	20200416_1039_28	virus transport medium	Accuracy	62291	2630	2428	1.08	0.04	3333	2438	1.37	P
Sample_270	20200416_1039_29	virus transport medium	Accuracy	120712	1366	1787	0.76	0.01	4137	4730	0.87	N
Sample_271	20200416_1039_32	virus transport medium	Accuracy	196168	3349	1431	2.34	0.02	4800	6767	0.71	N
Sample_272	20200416_1039_33	virus transport medium	Accuracy	159040	1742	3040	0.57	0.01	4579	2658	1.72	N
Sample_273	20200416_1039_34	virus transport medium	Accuracy	92169	19605	1783	11	0.21	24784	5552	4.46	P
Sample_274	20200416_1039_35	virus transport medium	Accuracy	59074	377123	5606	67.27	6.38	592879	7010	84.58	P
Sample_275	20200416_1039_37	virus transport medium	Accuracy	123897	2536	3291	0.77	0.02	3468	4086	0.85	N
Sample_276	20200416_1039_38	virus transport medium	Accuracy	65096	3132	1288	2.43	0.05	9952	3008	3.31	N
Sample_277	20200416_1039_39	virus transport medium	Accuracy	181951	9743	1392	7	0.05	31139	4255	7.32	P
Sample_278	20200416_1039_40	virus transport medium	Accuracy	163165	2720	1865	1.46	0.02	2281	4232	0.54	N
Sample_279	20200416_1039_42	virus transport medium	Accuracy	70807	2794	2241	1.25	0.04	7009	2610	2.69	N
Sample_280	20200416_1039_43	virus transport medium	Accuracy	194059	3085	445	6.93	0.02	5988	3551	1.69	N
Sample_281	20200416_1039_45	virus transport medium	Accuracy	155269	2913	1043	2.79	0.02	838	5462	0.15	N
Sample_282	20200416_1039_47	virus transport medium	Accuracy	158080	354056	5220	67.83	2.24	418270	13777	30.36	P
Sample_283	20200416_1039_48	virus transport medium	Accuracy	180842	2556	4079	0.63	0.01	3275	6333	0.52	N
Sample_284	20200416_1039_49	virus transport medium	Accuracy	154785	1710	2952	0.58	0.01	4285	3673	1.17	N
Sample_285	20200416_1039_52	virus transport medium	Accuracy	48574	135481	3010	45.01	2.79	321342	5091	63.12	P
Sample_286	20200416_1039_53	virus transport medium	Accuracy	112222	2170	3089	0.7	0.02	6131	8816	0.7	N
Sample_287	20200416_1039_54	virus transport medium	Accuracy	188330	2847	4702	0.61	0.02	2339	8631	0.27	N
Sample_288	20200416_1039_57	virus transport medium	Accuracy	102268	2218	3267	0.68	0.02	5317	12456	0.43	N
Sample_289	20200416_1039_58	virus transport medium	Accuracy	137562	2336	3381	0.69	0.02	4466	4998	0.89	N
Sample_290	20200416_1039_60	virus transport medium	Accuracy	104346	2656	1647	1.61	0.03	5659	1724	3.28	P
Sample_291	20200416_1039_61	virus transport medium	Accuracy	106252	2074	3253	0.64	0.02	1973	8892	0.22	N
Sample_292	20200416_1039_62	virus transport medium	Accuracy	118667	1367	2435	0.56	0.01	7263	4464	1.63	N
Sample_293	20200416_1039_63	virus transport medium	Accuracy	59256	441347	4088	107.96	7.45	387586	13087	29.62	P
Sample_294	20200416_1039_64	virus transport medium	Accuracy	83058	6142	4442	1.38	0.07	3948	15421	0.26	N
Sample_295	20200416_1039_65	virus transport medium	Accuracy	83362	6213	4301	1.44	0.07	5857	9527	0.61	N
Sample_296	20200416_1039_66	virus transport medium	Accuracy	109290	107576	5474	19.65	0.98	96923	11921	8.13	P
Sample_297	20200416_1039_70	virus transport medium	Accuracy	130749	10938	1925	5.68	0.08	17139	5006	3.42	P
Sample_298	20200416_1039_72	virus transport medium	Accuracy	116196	1813	3882	0.47	0.02	3487	6999	0.5	N
Sample_299	20200416_1039_73	sterile saline	Accuracy	88303	2745	2095	1.31	0.03	9203	4974	1.85	N
Sample_300	20200416_1039_74	virus transport medium	Accuracy	92044	554114	4095	135.31	6.02	689913	11891	58.02	P
Sample_301	20200416_1039_75	virus transport medium	Accuracy	123015	4834	3999	1.21	0.04	3617	10831	0.33	N
Sample_302	20200416_1039_77	virus transport medium	Accuracy	49137	7614	1310	5.81	0.15	6356	2794	2.27	P
Sample_303	20200416_1039_79	virus transport medium	Accuracy	143556	2823	5610	0.5	0.02	3795	14205	0.27	N
Sample_304	20200416_1039_80	virus transport medium	Accuracy	100409	4111	6920	0.59	0.04	8870	16664	0.53	N
Sample_305	20200416_1039_81	virus transport medium	Accuracy	38284	2027	1301	1.56	0.05	4918	1209	4.07	N
Sample_306	20200416_1039_83	virus transport medium	Accuracy	111254	2317	3784	0.61	0.02	5481	8371	0.65	N
Sample_307	20200416_1039_84	virus transport medium	Accuracy	69601	2988	8372	0.36	0.04	6555	13446	0.49	N
Sample_308	20200416_1039_85	sterile saline	Accuracy	85870	1327	2175	0.61	0.02	4796	7336	0.65	N
Sample_309	20200416_1039_86	sterile saline	Accuracy	91982	1267156	13812	91.74	13.78	477035	16927	28.18	P
Sample_310	20200416_1039_89	sterile saline	Accuracy	41217	3591	12309	0.29	0.09	8864	13373	0.66	N
Sample_311	20200416_1039_91	sterile saline	Accuracy	69376	2325	2388	0.97	0.03	8830	7788	1.13	N
Sample_312	20200416_1039_92	virus transport medium	Accuracy	64448	60272	2597	23.21	0.94	29386	10050	2.92	P
Sample_313	20200416_1039_93	sterile saline	Accuracy	87873	2227	3202	0.7	0.03	9491	3759	2.52	N
Sample_314	20200416_1039_94	virus transport medium	Accuracy	64782	3983	4872	0.82	0.06	8743	7789	1.12	N
Sample_315	20200416_1039_96	virus transport medium	Accuracy	96909	2072	2880	0.72	0.02	7885	3510	2.25	N
Sample_316	20200417_1039_20	virus transport medium	Accuracy	51029	7210	861	8.37	0.14	21868	4204	5.2	P
Sample_317	20200417_1039_50	virus transport medium	Accuracy	37623	2643	1308	2.02	0.07	5744	2329	2.47	P
Sample_318	20200417_1039_68	virus transport medium	Accuracy	79680	6568	6646	0.99	0.08	32803	33861	0.97	P
Sample_319	20200417_1039r_69	virus transport medium	Accuracy	76318	7759	6184	1.25	0.1	9180	13033	0.7	N
Sample_320	20200417_1039reinj_06	virus transport medium	Accuracy	90656	282816	7794	36.29	3.12	184741	18720	9.87	P
Sample_321	20200417_1039reinj_14	virus transport medium	Accuracy	93651	7572	1860	4.07	0.08	11823	2289	5.17	N
Sample_322	20200417_1039reinj_16	virus transport medium	Accuracy	118674	4529	1669	2.71	0.04	9660	9452	1.02	N
Sample_323	20200417_1039reinj_18	virus transport medium	Accuracy	120094	6900	1244	5.55	0.06	8490	1801	4.71	N
Sample_324	20200417_1039reinj_44	virus transport medium	Accuracy	56909	2364	558	4.24	0.04	4642	3127	1.48	P
Sample_325	20200417_1135_26	virus transport medium	Accuracy	42072	5968	62	96.26	0.14	12984	3055	4.25	P
Sample_326	20200417_1135_27	virus transport medium	Accuracy	112412	45220	813	55.62	0.4	66280	4685	14.15	P
Sample_327	20200417_1135_28	virus transport medium	Accuracy	103684	10529	4525	2.33	0.1	6920	19360	0.36	P
Sample_328	20200417_1135_29	virus transport medium	Accuracy	107352	6414	592	10.83	0.06	6787	1491	4.55	P
Sample_329	20200417_1135_30	virus transport medium	Accuracy	166762	8456	431	19.62	0.05	12029	8289	1.45	P
Sample_330	20200417_1135_32	virus transport medium	Accuracy	106734	6025	1754	3.44	0.06	8342	4350	1.92	P
Sample_331	20200417_1135_34	virus transport medium	Accuracy	113621	1743	1605	1.09	0.02	2392	2234	1.07	P
Sample_332	20200417_1135_35	virus transport medium	Accuracy	71472	5883	1591	3.7	0.08	9383	5407	1.74	P
Sample_333	20200417_1135_36	virus transport medium	Accuracy	65795	11859	1269	9.35	0.18	15420	3459	4.46	P
Sample_334	20200417_1135_38	virus transport medium	Accuracy	100652	4497	1752	2.57	0.04	6165	8030	0.77	P
Sample_335	20200417_1135_39	virus transport medium	Accuracy	34839	9951	3213	3.1	0.29	13337	9759	1.37	P
Sample_336	20200417_1135_40	virus transport medium	Accuracy	107464	182088	5323	34.21	1.69	192831	11225	17.18	P
Sample_337	20200417_1135_41	virus transport medium	Accuracy	94717	4576	3127	1.46	0.05	6595	4632	1.42	P
Sample_338	20200417_1135_43	virus transport medium	Accuracy	53051	5228	1018	5.14	0.1	12173	6996	1.74	P
Sample_339	20200417_1135_44	virus transport medium	Accuracy	62304	3695	715	5.17	0.06	2625	3635	0.72	P
Sample_340	20200417_1135_45	virus transport medium	Accuracy	120736	5840	3164	1.85	0.05	8048	14452	0.56	P
Sample_341	20200417_1135_46	virus transport medium	Accuracy	98096	20707	3681	5.63	0.21	18056	8687	2.08	P
Sample_342	20200417_1135_47	virus transport medium	Accuracy	114047	4647	937	4.96	0.04	6725	3560	1.89	P
Sample_343	20200417_1135_48	virus transport medium	Accuracy	99104	5137	3819	1.35	0.05	4845	12755	0.38	P
Sample_344	20200417_1135_49	virus transport medium	Accuracy	82661	3702	2559	1.45	0.04	6375	7298	0.87	P
Sample_345	20200417_1135_50	virus transport medium	Accuracy	164262	24077	2643	9.11	0.15	19673	6192	3.18	P
Sample_346	20200417_1135_53	virus transport medium	Accuracy	110638	2311759	19215	120.31	20.89	3721574	20489	181.64	P
Sample_347	20200417_1135_54	virus transport medium	Accuracy	91732	34951	6069	5.76	0.38	17126	14506	1.18	P
Sample_348	20200417_1135_55	virus transport medium	Accuracy	87446	26024990	148800	174.9	297.61	20626244	142497	144.75	P
Sample_349	20200417_1135_56	virus transport medium	Accuracy	102354	655123	8168	80.21	6.4	687763	18914	36.36	P
Sample_350	20200417_1135_57	virus transport medium	Accuracy	130515	3080	1620	1.9	0.02	3990	3195	1.25	P
Sample_351	20200417_1135_59	virus transport medium	Accuracy	141122	97517	2377	41.03	0.69	155726	14331	10.87	P
Sample_352	20200417_1135_60	virus transport medium	Accuracy	109497	5373	1322	4.06	0.05	5002	4159	1.2	P
Sample_353	20200417_1135_61	virus transport medium	Accuracy	109630	1007735	12293	81.98	9.19	1208977	12931	93.49	P
Sample_354	20200417_1135_62	virus transport medium	Accuracy	89670	139846	3896	35.89	1.56	150931	10562	14.29	P
Sample_355	20200417_1135_63	virus transport medium	Accuracy	74600	3301	669	4.93	0.04	7262	3568	2.04	P
Sample_356	20200417_1135_64	virus transport medium	Accuracy	149063	20655	1739	11.88	0.14	129925	4130	31.46	P
Sample_357	20200417_1135_66	virus transport medium	Accuracy	114003	597714	3913	152.75	5.24	486007	12259	39.64	P
Sample_358	20200417_1135_67	virus transport medium	Accuracy	48051	7337	1212	6.05	0.15	43827	4780	9.17	P
Sample_359	20200417_1135_68	virus transport medium	Accuracy	71868	36616	3069	11.93	0.51	38280	9519	4.02	P
Sample_360	20200417_1135_69	virus transport medium	Accuracy	83493	86178	4455	19.34	1.03	64059	13920	4.6	P
Sample_361	20200417_1135_70	virus transport medium	Accuracy	96652	129692	2800	46.32	1.34	121736	12392	9.82	P
Sample_362	20200417_1135_71	virus transport medium	Accuracy	154224	3141361	28520	110.15	20.37	1908472	29914	63.8	P
Sample_363	20200417_1135_72	virus transport medium	Accuracy	57527	5017044	17742	282.78	87.21	2862459	23962	119.46	P
Sample_364	20200417_1135_75	virus transport medium	Accuracy	120813	779056	11427	68.18	6.45	1300768	20281	64.14	P
Sample_365	20200417_1135_76	virus transport medium	Accuracy	143723	21066	2945	7.15	0.15	26266	6743	3.9	P
Sample_366	20200417_1135_77	virus transport medium	Accuracy	137384	5906	1301	4.54	0.04	24179	4920	4.91	P
Sample_367	20200417_1135_78	virus transport medium	Accuracy	96934	15389	1296	11.87	0.16	73091	3905	18.72	P
Sample_368	20200417_1135_79	virus transport medium	Accuracy	68888	92647	2676	34.62	1.34	80647	9555	8.44	P
Sample_369	20200417_1135_82	virus transport medium	Accuracy	65847	9484	1049	9.04	0.14	12750	4690	2.72	P
Sample_370	20200417_1135_83	virus transport medium	Accuracy	43700	21719	693	31.34	0.5	27596	4437	6.22	P
Sample_371	20200417_1135_84	virus transport medium	Accuracy	105167	4905	587	8.36	0.05	9902	2224	4.45	P
Sample_372	20200417_1135_85	virus transport medium	Accuracy	88726	4117	1855	2.22	0.05	6883	7640	0.9	P
Sample_373	20200417_1135_86	virus transport medium	Accuracy	142434	6622	1070	6.19	0.05	12757	6173	2.07	P
Sample_374	20200417_1135_87	virus transport medium	Accuracy	112584	17457	2985	5.85	0.16	17962	15055	1.19	P
Sample_375	20200417_1135_88	virus transport medium	Accuracy	157405	1576	2135	0.74	0.01	7367	13166	0.56	P
Sample_376	20200417_1135_89	virus transport medium	Accuracy	66224	3162	1856	1.7	0.05	9947	3783	2.63	P
Sample_377	20200417_1135_91	virus transport medium	Accuracy	69117	7405	2175	3.4	0.11	9004	7885	1.14	P
Sample_378	20200417_1135_92	virus transport medium	Accuracy	118564	16481	348	47.36	0.14	26817	1075	24.95	P
Sample_379	20200417_1135_94	virus transport medium	Accuracy	71692	2449	633	3.87	0.03	3658	3162	1.16	P
Sample_380	20200417_1135_95	virus transport medium	Accuracy	111375	4035	1448	2.79	0.04	3719	8295	0.45	P
Sample_381	20200417_1135_96	virus transport medium	Accuracy	86308	10038	578	17.37	0.12	12734	2868	4.44	P
Sample_382	20200417_1553_rep09	virus transport medium	Accuracy	20628	101936	1870	54.51	4.94	120615	5793	20.82	P
Sample_383	20200417_1553_rep10	virus transport medium	Accuracy	120037	965365	9603	100.53	8.04	853327	12277	69.51	P
Sample_384	20200417_1553_rep14	virus transport medium	Accuracy	124687	13575	1998	6.79	0.11	8067	3432	2.35	P
Sample_385	20200417_1553_rep18	virus transport medium	Accuracy	29959	169933	2708	62.75	5.67	180234	7257	24.84	P
Sample_386	20200417_1553_rep24	virus transport medium	Accuracy	161615	10399693	65643	158.43	64.35	7655126	150060	51.01	P
Sample_387	20200417_1553_rep27	virus transport medium	Accuracy	114600	4615	1698	2.72	0.04	7540	6539	1.15	P
Sample_388	20200417_1553_rep28	virus transport medium	Accuracy	119357	150897	7265	20.77	1.26	87383	19897	4.39	P
Sample_389	20200417_1553_rep29	virus transport medium	Accuracy	147579	201861	9219	21.9	1.37	557933	19316	28.88	P
Sample_390	20200417_1553_rep33	virus transport medium	Accuracy	203062	1223449	11066	110.56	6.03	1460916	29375	49.73	P
Sample_391	20200417_1553_rep37	virus transport medium	Accuracy	147579	201861	4378	46.11	1.37	224411	13025	17.23	P
Sample_392	20200417_1553_rep47	virus transport medium	Accuracy	119628	96129	3412	28.17	0.8	59592	16816	3.54	P
Sample_393	20200417_1553_rep59	virus transport medium	Accuracy	145631	24376	2446	9.97	0.17	24639	8185	3.01	P
Sample_394	20200417_1553_rep64	virus transport medium	Accuracy	171586	22464	2523	8.9	0.13	37537	8237	4.56	P
Sample_395	200423_1059_003	virus transport medium	Accuracy	66655	5048	2803	1.8	0.08	5876	11371	0.52	N
Sample_396	200423_1059_004	virus transport medium	Accuracy	126124	151494	2325	65.16	1.2	155532	6823	22.8	P
Sample_397	200423_1059_005	virus transport medium	Accuracy	94189	1102	2091	0.53	0.01	4920	6842	0.72	P
Sample_398	200423_1059_007	virus transport medium	Accuracy	121196	2684	4561	0.59	0.02	6934	14545	0.48	N
Sample_399	200423_1059_008	virus transport medium	Accuracy	72617	3489	3551	0.98	0.05	9844	4955	1.99	N
Sample_400	200423_1059_009	virus transport medium	Accuracy	167022	1573	1338	1.18	0.01	2572	6309	0.41	N
Sample_401	200423_1059_011	virus transport medium	Accuracy	55468	16204	1259	12.87	0.29	12061	4584	2.63	P
Sample_402	200423_1059_012	virus transport medium	Accuracy	105336	1646	2695	0.61	0.02	3925	3007	1.31	N
Sample_403	200423_1059_015	virus transport medium	Accuracy	69439	2335	1955	1.19	0.03	2686	5407	0.5	N
Sample_404	200423_1059_016	virus transport medium	Accuracy	89059	420999	5634	74.72	4.73	458713	12671	36.2	P
Sample_405	200423_1059_017	virus transport medium	Accuracy	92448	11815970	75534	156.43	127.81	7798251	91270	85.44	P
Sample_406	200423_1059_018	virus transport medium	Accuracy	105820	697690	9211	75.75	6.59	532254	25931	20.53	P
Sample_407	200423_1059_019	virus transport medium	Accuracy	98256	2082	1758	1.18	0.02	7159	6774	1.06	N
Sample_408	200423_1059_023	virus transport medium	Accuracy	104055	1395	3565	0.39	0.01	9431	9044	1.04	N
Sample_409	200423_1059_027	virus transport medium	Accuracy	58379	692	2246	0.31	0.01	6063	4372	1.39	N
Sample_410	200423_1059_029	virus transport medium	Accuracy	36794	6155	556	11.07	0.17	30657	3487	8.79	P
Sample_411	200423_1059_031	virus transport medium	Accuracy	40733	1447	1326	1.09	0.04	26487	5639	4.7	P
Sample_412	200423_1059_032	virus transport medium	Accuracy	99895	3712	2952	1.26	0.04	22920	8881	2.58	P
Sample_413	200423_1059_033	virus transport medium	Accuracy	43085	2905	2442	1.19	0.07	16350	2443	6.69	N
Sample_414	200423_1059_034	virus transport medium	Accuracy	45595	48992	1451	33.76	1.07	54809	2518	21.77	P
Sample_415	200423_1059_035	virus transport medium	Accuracy	54598	553815	9664	57.31	10.14	265822	10367	25.64	P
Sample_416	200423_1059_037	virus transport medium	Accuracy	96607	455	2964	0.15	0	11300	5571	2.03	N
Sample_417	200423_1059_038	virus transport medium	Accuracy	50881	8418	850	9.9	0.17	10522	1920	5.48	P
Sample_418	200423_1059_040	virus transport medium	Accuracy	143820	1097	2222	0.49	0.01	5494	3029	1.81	N
Sample_419	200423_1059_041	virus transport medium	Accuracy	40542	2707	2367	1.14	0.07	6319	1465	4.31	N
Sample_420	200423_1059_042	virus transport medium	Accuracy	68464	3533	2190	1.61	0.05	11275	7882	1.43	N
Sample_421	200423_1059_043	virus transport medium	Accuracy	56271	1560829	19014	82.09	27.74	1664917	10648	156.36	P
Sample_422	200423_1059_045	virus transport medium	Accuracy	76701	4359	2242	1.94	0.06	6063	5758	1.05	P
Sample_423	200423_1059_046	virus transport medium	Accuracy	52736	9446	897	10.53	0.18	11923	2165	5.51	P
Sample_424	200423_1059_050	virus transport medium	Accuracy	92174	1910	1932	0.99	0.02	3080	3122	0.99	N
Sample_425	200423_1059_052	virus transport medium	Accuracy	88649	2113	2095	1.01	0.02	4691	5949	0.79	N
Sample_426	200423_1059_053	virus transport medium	Accuracy	100769	513	3557	0.14	0.01	4364	4572	0.95	N
Sample_427	200423_1059_055	virus transport medium	Accuracy	98382	287886	5657	50.89	2.93	319313	9528	33.51	P
Sample_428	200423_1059_057	virus transport medium	Accuracy	72155	1940	1455	1.33	0.03	4537	2766	1.64	N
Sample_429	200423_1059_058	virus transport medium	Accuracy	89448	1245	6561	0.19	0.01	9371	15720	0.6	P
Sample_430	200423_1059_060	virus transport medium	Accuracy	71352	1127494	11522	97.86	15.8	613847	29756	20.63	P
Sample_431	200423_1059_065	virus transport medium	Accuracy	69598	1440	2518	0.57	0.02	3164	11990	0.26	N
Sample_432	200423_1059_066	virus transport medium	Accuracy	187092	7864	1011	7.78	0.04	7949	3011	2.64	P
Sample_433	200423_1059_067	virus transport medium	Accuracy	166979	1251	2093	0.6	0.01	3073	2987	1.03	N
Sample_434	200423_1059_068	virus transport medium	Accuracy	66619	3025	4486	0.67	0.05	7099	9445	0.75	N
Sample_435	200423_1059_069	virus transport medium	Accuracy	57466	2951	2429	1.21	0.05	5822	4002	1.45	P
Sample_436	200423_1059_070	virus transport medium	Accuracy	85816	2516	873	2.88	0.03	2583	3357	0.77	N
Sample_437	200423_1059_071	virus transport medium	Accuracy	77735	3419	4201	0.81	0.04	4859	6332	0.77	P
Sample_438	200423_1059_074	virus transport medium	Accuracy	80549	76988	2568	29.98	0.96	66890	5303	12.61	P
Sample_439	200423_1059_076	virus transport medium	Accuracy	43785	5759	1222	4.71	0.13	3647	520	7.01	N
Sample_440	200423_1059_077	virus transport medium	Accuracy	61876	1183	1492	0.79	0.02	2111	3286	0.64	N
Sample_441	200423_1059_078	virus transport medium	Accuracy	70867	5304	3055	1.74	0.07	6499	11079	0.59	N
Sample_442	200423_1059_079	virus transport medium	Accuracy	157538	8439	1880	4.49	0.05	9906	3789	2.61	P
Sample_443	200423_1059_080	virus transport medium	Accuracy	85810	2020	1736	1.16	0.02	2479	2727	0.91	N
Sample_444	200423_1059_081	virus transport medium	Accuracy	77466	10341	1327	7.79	0.13	12489	2445	5.11	P
Sample_445	200423_1059_082	virus transport medium	Accuracy	80635	1980	4936	0.4	0.02	6377	8983	0.71	N
Sample_446	200423_1059_086	virus transport medium	Accuracy	70752	3271	2058	1.59	0.05	6214	10674	0.58	P
Sample_447	200423_1059_087	virus transport medium	Accuracy	39115	4423	262	16.88	0.11	4062	1271	3.2	P
Sample_448	200423_1059_088	virus transport medium	Accuracy	81071	1628	1962	0.83	0.02	3204	5422	0.59	N
Sample_449	200423_1059_089	virus transport medium	Accuracy	67048	860	1080	0.8	0.01	3504	2252	1.56	N
Sample_450	200423_1059_090	virus transport medium	Accuracy	34095	796	2571	0.31	0.02	2434	3404	0.72	N
Sample_451	200423_1059_091	virus transport medium	Accuracy	66426	2189	2290	0.96	0.03	36781	7220	5.09	N
Sample_452	200423_1059_092	virus transport medium	Accuracy	49321	1892	1239	1.53	0.04	6703	6076	1.1	N
Sample_453	200423_1059_095	virus transport medium	Accuracy	66809	2572	2796	0.92	0.04	8404	8579	0.98	N
Sample_454	200423_1059_096	virus transport medium	Accuracy	42330	695	479	1.45	0.02	2395	1330	1.8	P
Sample_455	200423_1059_rep006	virus transport medium	Accuracy	49574	3058	855	3.58	0.06	4920	36	136.67	P
Sample_456	200423_1059_rep013	virus transport medium	Accuracy	108554	1306	1545	0.85	0.01	8627	4725	1.83	N
Sample_457	200423_1059_rep020	virus transport medium	Accuracy	73914	2219	1252	1.77	0.03	11451	5105	2.24	P
Sample_458	200423_1059_rep021	virus transport medium	Accuracy	63286	1844	731	2.52	0.03	1258	2302	0.55	N
Sample_459	200423_1059_rep022	virus transport medium	Accuracy	39708	905	885	1.02	0.02	3006	2824	1.06	N
Sample_460	200423_1059_rep025	virus transport medium	Accuracy	118347	1694	2428	0.7	0.01	8698	3741	2.33	N
Sample_461	200423_1059_rep026	virus transport medium	Accuracy	82121	3441	1815	1.9	0.04	1343	5743	0.23	N
Sample_462	200423_1059_rep028	virus transport medium	Accuracy	95992	4041	2912	1.39	0.04	8255	2002	4.12	N
Sample_463	200423_1059_rep036	virus transport medium	Accuracy	33290	2825	283	9.98	0.08	4649	1455	3.2	P
Sample_464	200423_1059_rep039	virus transport medium	Accuracy	40549	4458	186	23.97	0.11	2970	1223	2.43	P
Sample_465	200423_1059_rep049	virus transport medium	Accuracy	41738	802	93	8.62	0.02	5685	356	15.97	N
Sample_466	200423_1059_rep051	virus transport medium	Accuracy	121161	2752	2315	1.19	0.02	1513	13668	0.11	N
Sample_467	200423_1059_rep059	virus transport medium	Accuracy	57732	3643	1388	2.62	0.06	3489	5946	0.59	N
Sample_468	200423_1059_rep061	virus transport medium	Accuracy	76553	1747	1457	1.2	0.02	6558	3374	1.94	N
Sample_469	200423_1059_rep062	virus transport medium	Accuracy	101706	1984	230	8.63	0.02	2200	2603	0.85	N
Sample_470	200423_1059_rep063	virus transport medium	Accuracy	51225	1260	761	1.66	0.02	2361	1350	1.75	N
Sample_471	200423_1059_rep064	virus transport medium	Accuracy	75765	4617	5954	0.78	0.06	10095	9763	1.03	P
Sample_472	200423_1059_rep075	virus transport medium	Accuracy	99772	2114	1883	1.12	0.02	2380	3493	0.68	N
Sample_473	200423_1059_rep083	virus transport medium	Accuracy	37906	4276	439	9.74	0.11	2490	374	6.66	N
Sample_474	200423_1059_rep084	virus transport medium	Accuracy	93493	3247	389	8.35	0.03	6417	3808	1.69	N
Sample_475	200423_1059_rep093	virus transport medium	Accuracy	70256	2824	359	7.87	0.04	6672	2359	2.83	P
Sample_476	200423_1059_rep094	virus transport medium	Accuracy	43534	2458	132	18.62	0.06	5329	1583	3.37	N
Sample_477	200424_1143_003	virus transport medium	Accuracy	187851	299	2263	0.13	0	1441	7448	0.19	P
Sample_478	200424_1143_004	virus transport medium	Accuracy	77978	4807	989	4.86	0.06	2093	2808	0.75	P
Sample_479	200424_1143_005	virus transport medium	Accuracy	160507	2676	906	2.95	0.02	5896	6687	0.88	N
Sample_480	200424_1143_006	virus transport medium	Accuracy	145982	5223	1063	4.91	0.04	4643	2479	1.87	N
Sample_481	200424_1143_007	virus transport medium	Accuracy	167908	1035	1224	0.85	0.01	1866	3633	0.51	N
Sample_482	200424_1143_009	virus transport medium	Accuracy	97230	1501	2029	0.74	0.02	4015	4194	0.96	N
Sample_483	200424_1143_010	virus transport medium	Accuracy	184546	4256	1300	3.27	0.02	6793	5406	1.26	P
Sample_484	200424_1143_011	virus transport medium	Accuracy	74288	4326	649	6.67	0.06	3352	2402	1.4	P
Sample_485	200424_1143_012	virus transport medium	Accuracy	192229	1668	2567	0.65	0.01	3461	6897	0.5	N
Sample_486	200424_1143_013	virus transport medium	Accuracy	109752	1805	2876	0.63	0.02	2644	10186	0.26	N
Sample_487	200424_1143_014	virus transport medium	Accuracy	102896	488499	6729	72.6	4.75	624331	12257	50.94	P
Sample_488	200424_1143_015	virus transport medium	Accuracy	153454	1669	627	2.66	0.01	2243	3838	0.58	N
Sample_489	200424_1143_016	virus transport medium	Accuracy	114794	3350	4424	0.76	0.03	4942	4370	1.13	N
Sample_490	200424_1143_017	virus transport medium	Accuracy	115289	148683	2518	59.05	1.29	102286	8883	11.51	P
Sample_491	200424_1143_018	virus transport medium	Accuracy	174667	5917	2994	1.98	0.03	28729	5432	5.29	N
Sample_492	200424_1143_019	virus transport medium	Accuracy	176373	593	2729	0.22	0	3607	6221	0.58	P
Sample_493	200424_1143_020	virus transport medium	Accuracy	134577	324484	4271	75.97	2.41	187084	14478	12.92	P
Sample_494	200424_1143_023	virus transport medium	Accuracy	104384	1217	643	1.89	0.01	2327	4176	0.56	N
Sample_495	200424_1143_025	virus transport medium	Accuracy	97388	1558	561	2.78	0.02	4087	6881	0.59	N
Sample_496	200424_1143_026	virus transport medium	Accuracy	123699	1810	2081	0.87	0.01	5231	4313	1.21	N
Sample_497	200424_1143_027	virus transport medium	Accuracy	145912	2303	1602	1.44	0.02	1661	5897	0.28	P
Sample_498	200424_1143_028	virus transport medium	Accuracy	117799	284158	5909	48.09	2.41	300538	9994	30.07	P
Sample_499	200424_1143_029	virus transport medium	Accuracy	122147	1557	2574	0.6	0.01	2877	4009	0.72	N
Sample_500	200424_1143_030	virus transport medium	Accuracy	146233	506792	5042	100.51	3.47	529268	14344	36.9	P
Sample_501	200424_1143_031	virus transport medium	Accuracy	102056	3824	1689	2.26	0.04	5832	4806	1.21	N
Sample_502	200424_1143_032	virus transport medium	Accuracy	136763	4769	2885	1.65	0.03	20203	6451	3.13	N
Sample_503	200424_1143_033	virus transport medium	Accuracy	167685	1530	2160	0.71	0.01	11057	7541	1.47	N
Sample_504	200424_1143_034	virus transport medium	Accuracy	129765	368991	3244	113.75	2.84	311997	12156	25.67	P
Sample_505	200424_1143_035	virus transport medium	Accuracy	187736	828	1836	0.45	0	4053	7756	0.52	N
Sample_506	200424_1143_036	virus transport medium	Accuracy	163256	3898	2374	1.64	0.02	5520	6241	0.88	N
Sample_507	200424_1143_037	virus transport medium	Accuracy	134892	1497	2125	0.7	0.01	3606	2130	1.69	P
Sample_508	200424_1143_038	virus transport medium	Accuracy	229829	5743	820	7	0.02	23287	3944	5.9	N
Sample_509	200424_1143_039	virus transport medium	Accuracy	203626	1557	1661	0.94	0.01	1488	6613	0.23	N
Sample_510	200424_1143_041	sterile saline	Accuracy	175806	739	1270	0.58	0	1220	3649	0.33	N
Sample_511	200424_1143_042	virus transport medium	Accuracy	93858	15881	1970	8.06	0.17	16780	4553	3.69	P
Sample_512	200424_1143_043	virus transport medium	Accuracy	88797	513	1607	0.32	0.01	2392	5080	0.47	N
Sample_513	200424_1143_044	virus transport medium	Accuracy	267820	3114	3243	0.96	0.01	4477	13052	0.34	N
Sample_514	200424_1143_045	virus transport medium	Accuracy	84989	2546	1981	1.29	0.03	6550	10226	0.64	N
Sample_515	200424_1143_046	virus transport medium	Accuracy	106736	4240	3259	1.3	0.04	8933	9707	0.92	N
Sample_516	200424_1143_047	virus transport medium	Accuracy	81428	4189	1564	2.68	0.05	3499	10084	0.35	P
Sample_517	200424_1143_048	virus transport medium	Accuracy	88397	3210	2572	1.25	0.04	9182	5484	1.67	P
Sample_518	200424_1143_049	virus transport medium	Accuracy	73269	1507	3005	0.5	0.02	2970	8193	0.36	N
Sample_519	200424_1143_050	virus transport medium	Accuracy	87072	6416	1531	4.19	0.07	6684	3980	1.68	P
Sample_520	200424_1143_051	virus transport medium	Accuracy	97914	1033	1994	0.52	0.01	6768	6233	1.09	N
Sample_521	200424_1143_052	virus transport medium	Accuracy	155173	1197	2131	0.56	0.01	4361	6758	0.65	N
Sample_522	200424_1143_053	virus transport medium	Accuracy	79639	2468	1381	1.79	0.03	7466	7507	0.99	P
Sample_523	200424_1143_054	virus transport medium	Accuracy	82081	2303	639	3.6	0.03	4297	3216	1.34	N
Sample_524	200424_1143_055	virus transport medium	Accuracy	94276	3583	949	3.78	0.04	1867	3568	0.52	N
Sample_525	200424_1143_056	virus transport medium	Accuracy	156662	1514	2104	0.72	0.01	4570	6954	0.66	N
Sample_526	200424_1143_057	virus transport medium	Accuracy	133576	2222	1145	1.94	0.02	2745	9955	0.28	N
Sample_527	200424_1143_058	virus transport medium	Accuracy	86115	3487	3524	0.99	0.04	4862	7924	0.61	N
Sample_528	200424_1143_059	virus transport medium	Accuracy	165218	1171	959	1.22	0.01	2692	6674	0.4	N
Sample_529	200424_1143_060	virus transport medium	Accuracy	42433	195925	6072	32.27	4.62	54513	10106	5.39	P
Sample_530	200424_1143_061	virus transport medium	Accuracy	119708	1876	1036	1.81	0.02	3042	2432	1.25	N
Sample_531	200424_1143_063	virus transport medium	Accuracy	99964	34860	2764	12.61	0.35	16267	12828	1.27	P
Sample_532	200424_1143_064	virus transport medium	Accuracy	144229	6978	1484	4.7	0.05	9591	6409	1.5	N
Sample_533	200424_1143_065	virus transport medium	Accuracy	71835	983	1823	0.54	0.01	1365	4519	0.3	N
Sample_534	200424_1143_066	virus transport medium	Accuracy	90523	8470	2651	3.2	0.09	8827	12627	0.7	N
Sample_535	200424_1143_067	virus transport medium	Accuracy	68293	7969	3475	2.29	0.12	2627	12110	0.22	P
Sample_536	200424_1143_069	virus transport medium	Accuracy	40433	1768	5304	0.33	0.04	3512	11360	0.31	N
Sample_537	200424_1143_070	virus transport medium	Accuracy	44597	5549	628	8.84	0.12	3559	4881	0.73	P
Sample_538	200424_1143_071	virus transport medium	Accuracy	102380	1346	4556	0.3	0.01	1961	14603	0.13	P
Sample_539	200424_1143_072	virus transport medium	Accuracy	122605	3080	2944	1.05	0.03	4746	12140	0.39	N
Sample_540	200424_1143_073	virus transport medium	Accuracy	63050	197435	3672	53.77	3.13	72859	6532	11.15	P
Sample_541	20200409_1507_01	virus transport medium	Limit of detection	125705	325	2109	0.154101	0.00258542	2355	7956	0.296003
Sample_542	20200409_1507_02	virus transport medium	Limit of detection	76073	1605	1007	1.59384	0.0210982	2891	5090	0.567976
Sample_543	20200409_1507_03	virus transport medium	Limit of detection	87981	2050	1252	1.63738	0.0233005	1795	6285	0.285601
Sample_544	20200409_1507_04	virus transport medium	Limit of detection	140501	1593	1545	1.03107	0.011338	1285	7275	0.176632
Sample_545	20200409_1507_05	virus transport medium	Limit of detection	73990	2191	886	2.47291	0.0296121	473	5580	0.084767
Sample_546	20200409_1507_06	virus transport medium	Limit of detection	95560	2654	781	3.39821	0.0277731	1165	8151	0.142927
Sample_547	20200409_1507_07	virus transport medium	Limit of detection	150715	254	3071	0.0827092	0.0016853	4072	6596	0.617344
Sample_548	20200409_1507_09	virus transport medium	Limit of detection	106448	1745	1495	1.16722	0.016393	3200	4776	0.670017
Sample_549	20200409_1507_10	virus transport medium	Limit of detection	142323	532	2267	0.234671	0.00373798	1188	6507	0.182573
Sample_550	20200409_1507_11	virus transport medium	Limit of detection	81887	1180	1203	0.980881	0.0144101	2519	4846	0.51981
Sample_551	20200409_1507_12	virus transport medium	Limit of detection	92982	1506	1777	0.847496	0.0161967	1944	7571	0.256769
Sample_552	20200409_1507_13	virus transport medium	Limit of detection	143696	1440	1514	0.951123	0.0100212	3209	8089	0.396712
Sample_553	20200409_1507_14	virus transport medium	Limit of detection	103576	1432	1462	0.97948	0.0138256	2756	6979	0.394899
Sample_554	20200409_1507_15	virus transport medium	Limit of detection	98576	1761	1479	1.19067	0.0178644	1268	7321	0.1732
Sample_555	20200409_1507_17	virus transport medium	Limit of detection	89785	2243	1314	1.707	0.0249819	2620	6199	0.422649
Sample_556	20200409_1507_18	virus transport medium	Limit of detection	91013	1585	1740	0.91092	0.0174151	1766	5181	0.340861
Sample_557	20200409_1507_19	virus transport medium	Limit of detection	142210	914	1274	0.717425	0.00642711	1653	5454	0.30308
Sample_558	20200409_1507_20	virus transport medium	Limit of detection	93469	1174	953	1.2319	0.0125603	1594	7201	0.221358
Sample_559	20200409_1507_21	virus transport medium	Limit of detection	96010	2450	874	2.8032	0.0255182	1047	7489	0.139805
Sample_560	20200409_1507_22	virus transport medium	Limit of detection	139026	1128	2083	0.541527	0.00811359	2172	7443	0.291818
Sample_561	200529_0924_065	sterile saline	Sample stability	51237	166633	4945	33.6973	3.2522	122189	9506	12.8539
Sample_562	200529_0924_066	sterile saline	Sample stability	44843	160901	2143	75.0821	3.5881	112653	6618	17.0222
Sample_563	200529_0924_067	sterile saline	Sample stability	73920	143894	2767	52.0036	1.94662	86279	10247	8.41993
Sample_564	200529_0924_068	sterile saline	Sample stability	44817	157025	2387	65.7834	3.50369	101843	9293	10.9591
Sample_565	200529_0924_069	sterile saline	Sample stability	47913	152189	3793	40.1236	3.17636	106934	8757	12.2113
Sample_566	200529_0924_003	sterile saline	Sample stability	20002	4331	304	14.2467	0.216528	3275	3089	1.06021
Sample_567	200529_0924_004	sterile saline	Sample stability	43544	83148	640	129.919	1.90952	38220	5461	6.99872
Sample_568	200529_0924_005	sterile saline	Sample stability	49699	69314	1405	49.3338	1.39468	37173	5243	7.09002
Sample_569	200529_0924_006	sterile saline	Sample stability	22242	4362	469	9.30064	0.196115	3475	2959	1.17438
Sample_570	200529_0924_007	sterile saline	Sample stability	41000	75784	1641	46.1816	1.84839	38740	4339	8.92832
Sample_571	200529_0924_018	sterile saline	Sample stability	61685	94302	1573	59.9504	1.52877	53767	7688	6.99363
Sample_572	200529_0924_019	sterile saline	Sample stability	51446	82059	1482	55.3704	1.59505	44365	7562	5.86683
Sample_573	200529_0924_020	sterile saline	Sample stability	47602	85430	2672	31.9723	1.79467	46566	5519	8.4374
Sample_574	200529_0924_021	sterile saline	Sample stability	51463	81642	1941	42.0618	1.58642	44781	5092	8.79438
Sample_575	200529_0924_022	sterile saline	Sample stability	48477	81922	1425	57.4891	1.68991	50354	4991	10.089
Sample_576	200529_0924_033	sterile saline	Sample stability	55442	88826	2072	42.8697	1.60214	56863	4373	13.0032
Sample_577	200529_0924_034	sterile saline	Sample stability	49400	80399	1606	50.0616	1.62751	50027	3211	15.5799
Sample_578	200529_0924_035	sterile saline	Sample stability	54634	86488	2333	37.0716	1.58304	52996	4867	10.8888
Sample_579	200529_0924_036	sterile saline	Sample stability	47462	80456	1591	50.5695	1.69517	48099	4928	9.76035
Sample_580	200529_0924_037	sterile saline	Sample stability	48683	76905	2187	35.1646	1.57971	48230	3951	12.207
Sample_581	200529_0924_050	sterile saline	Sample stability	53725	111670	2228	50.1212	2.07855	69073	11624	5.94227
Sample_582	200529_0924_051	sterile saline	Sample stability	48310	105177	1018	103.317	2.17713	62694	7700	8.14208
Sample_583	200529_0924_052	sterile saline	Sample stability	44216	103629	1921	53.9453	2.3437	56347	5948	9.47327
Sample_584	200529_0924_053	sterile saline	Sample stability	47743	112425	2637	42.6337	2.3548	71226	7029	10.1332
Sample_585	200529_0924_054	sterile saline	Sample stability	47061	109736	1884	58.2463	2.33178	62517	6183	10.1111
Sample_586	200602_1046_011	sterile saline	Sample stability	47869	118665	612	193.897	2.47895	57804	9019	6.40914
Sample_587	200602_1046_012	sterile saline	Sample stability	56589	121873	2530	48.1711	2.15365	60528	10209	5.92889
Sample_588	200602_1046_013	sterile saline	Sample stability	55451	118650	3282	36.1517	2.13973	60491	9407	6.43042
Sample_589	200602_1046_014	sterile saline	Sample stability	50963	108687	3479	31.2409	2.13266	58503	9349	6.25767
Sample_590	200602_1046_015	sterile saline	Sample stability	55889	108662	2761	39.356	1.94425	57359	6422	8.93164
Sample_591	200602_1046_016	sterile saline	Sample stability	52978	73753	2223	33.1772	1.39214	40137	8289	4.8422
Sample_592	200602_1046_017	sterile saline	Sample stability	53785	92558	1907	48.5359	1.72089	50028	7104	7.04223
Sample_593	200602_1046_018	sterile saline	Sample stability	53452	99228	2382	41.6574	1.85639	53675	7171	7.48501
Sample_594	200602_1046_019	sterile saline	Sample stability	54624	90406	2183	41.4137	1.65506	50197	6565	7.64615
Sample_595	200602_1046_020	sterile saline	Sample stability	46281	84690	1436	58.9763	1.82991	44893	8232	5.45347
Sample_596	200602_1046_021	sterile saline	Sample stability	47667	101160	1890	53.5238	2.12222	52389	6337	8.26716
Sample_597	200602_1046_022	sterile saline	Sample stability	41178	79295	2066	38.3809	1.92566	41081	6306	6.51459
Sample_598	200602_1046_023	sterile saline	Sample stability	44954	87284	1283	68.0312	1.94163	43856	7008	6.25799
Sample_599	200602_1046_024	sterile saline	Sample stability	47727	81833	2339	34.9863	1.71461	43151	4620	9.34004
Sample_600	200602_1046_025	sterile saline	Sample stability	51525	93292	1741	53.5853	1.81062	46672	7594	6.1459
Sample_601	200602_1046_026	sterile saline	Sample stability	64545	93464	2450	38.1486	1.44804	46843	11143	4.20381
Sample_602	200602_1046_027	sterile saline	Sample stability	51835	97851	1412	69.2996	1.88774	50469	6870	7.34629
Sample_603	200602_1046_028	sterile saline	Sample stability	56984	107434	359	299.259	1.88534	49937	7742	6.45014
Sample_604	200602_1046_029	sterile saline	Sample stability	53693	90464	1299	69.6413	1.68484	48024	7978	6.01955
Sample_605	200602_1046_030	sterile saline	Sample stability	55823	91124	606	150.37	1.63237	46601	7484	6.22675
Sample_606	200602_1046_031	sterile saline	Sample stability	10071	4993	499	10.006	0.49578	6834	4373	1.56277
Sample_607	200602_1046_032	sterile saline	Sample stability	56061	62681	1006	62.3072	1.11809	27028	4542	5.95068
Sample_608	200602_1046_033	sterile saline	Sample stability	64323	129514	1417	91.4001	2.01349	37648	6239	6.0343
Sample_609	200602_1046_034	sterile saline	Sample stability	61010	135494	2320	58.4026	2.22085	49353	3867	12.7626
Sample_610	200602_1046_035	sterile saline	Sample stability	12456	7162	528	13.5644	0.574984	5189	2446	2.12142
Sample_611	200610_1109_004	sterile saline	Sample stability	65191	126718	903	140.33	1.9438	39291	6234	6.30269
Sample_612	200610_1109_005	sterile saline	Sample stability	68496	17464	893	19.5566	0.254964	21380	5297	4.03625
Sample_613	200610_1109_006	sterile saline	Sample stability	66662	148515	1297	114.507	2.22788	47883	8967	5.33991
Sample_614	200610_1109_007	sterile saline	Sample stability	12328	8660	1026	8.44055	0.702466	6442	2356	2.7343
Sample_615	200610_1109_008	sterile saline	Sample stability	76263	74040	339	218.407	0.970851	40645	6530	6.22435
Sample_616	200610_1109_009	sterile saline	Sample stability	65786	75746	3740	20.2529	1.1514	49154	10407	4.72317
Sample_617	200610_1109_010	sterile saline	Sample stability	15710	10713	1449	7.39337	0.681922	6044	6881	0.878361
Sample_618	200610_1109_011	sterile saline	Sample stability	18853	11697	1359	8.60706	0.620432	6058	4629	1.30871
Sample_619	200610_1109_012	sterile saline	Sample stability	54584	96161	1533	62.7273	1.76171	56508	9640	5.86183
Sample_620	200610_1109_013	sterile saline	Sample stability	64457	82149	3223	25.4884	1.27448	52790	10040	5.25797
Sample_621	200610_1109_014	sterile saline	Sample stability	43943	89291	1869	47.7747	2.03197	54838	11229	4.8836
Sample_622	200610_1109_015	sterile saline	Sample stability	48280	87553	1751	50.0017	1.81344	61453	8775	7.00319
Sample_623	200610_1109_016	sterile saline	Sample stability	50575	94376	2783	33.9116	1.86606	61628	6773	9.09907
Sample_624	200610_1109_017	sterile saline	Sample stability	50145	84275	2086	40.4003	1.68063	53670	11172	4.80397
Sample_625	200610_1109_018	sterile saline	Sample stability	44631	92817	1865	49.7678	2.07965	61500	9384	6.55371
Sample_626	200610_1109_019	sterile saline	Sample stability	47566	103513	2341	44.2174	2.1762	60541	9581	6.31886
Sample_627	200610_1109_020	sterile saline	Sample stability	53434	101962	2114	48.2318	1.90819	58248	10492	5.55166
Sample_628	200610_1109_021	sterile saline	Sample stability	52801	99180	3776	26.2659	1.87837	62507	8649	7.22708
Sample_629	200610_1109_022	sterile saline	Sample stability	47939	101345	2495	40.6192	2.11404	58743	9768	6.01382
Sample_630	200610_1109_023	sterile saline	Sample stability	55711	101353	2608	38.8623	1.81926	64293	6874	9.35307
Sample_631	200610_1109_065	sterile saline	Sample stability	52044	120049	2852	42.0929	2.30668	89729	9717	9.23423
Sample_632	200610_1109_066	sterile saline	Sample stability	52889	134028	2838	47.2262	2.53414	84856	12091	7.01811
Sample_633	200610_1109_067	sterile saline	Sample stability	42951	124030	2475	50.1131	2.88771	82352	9256	8.89715
Sample_634	200610_1109_068	sterile saline	Sample stability	45745	135840	2069	65.6549	2.9695	84549	11631	7.26928
Sample_635	200610_1109_069	sterile saline	Sample stability	45007	126758	2146	59.0671	2.81641	88809	11021	8.05816
Sample_636	200625_0926_004	sterile saline	Sample stability	39418	12165	58	209.741	0.308615	5935	1447	4.10159
Sample_637	200625_0926_005	sterile saline	Sample stability	88311	51109	102	501.069	0.578739	17919	2384	7.51636
Sample_638	200625_0926_006	sterile saline	Sample stability	82011	48622	461	105.471	0.592872	16000	915	17.4863
Sample_639	200625_0926_007	sterile saline	Sample stability	20874	1157	61	18.9672	0.0554278	3408	118	28.8814
Sample_640	200625_0926_008	sterile saline	Sample stability	113446	37584	133	282.586	0.331294	16003	1869	8.56233
Sample_641	200625_0926_009	sterile saline	Sample stability	78075	70410	880	80.0114	0.901825	40729	6109	6.66705
Sample_642	200625_0926_010	sterile saline	Sample stability	68394	34123	1414	24.1322	0.498918	28231	2019	13.9827
Sample_643	200625_0926_011	sterile saline	Sample stability	23263	8377	71	117.986	0.3601	14483	503	28.7932
Sample_644	200625_0926_012	sterile saline	Sample stability	61355	31923	118	270.534	0.5203	26961	1646	16.3797
Sample_645	200625_0926_013	sterile saline	Sample stability	72743	53993	1473	36.6551	0.742243	30982	2887	10.7316
Sample_646	200625_0926_014	sterile saline	Sample stability	78473	68117	1495	45.5632	0.868031	53196	6415	8.29244
Sample_647	200625_0926_015	sterile saline	Sample stability	72504	58060	1029	56.4237	0.800783	44436	4792	9.27295
Sample_648	200625_0926_016	sterile saline	Sample stability	58653	55542	270	205.711	0.946959	48589	3915	12.411
Sample_649	200625_0926_017	sterile saline	Sample stability	66018	52609	252	208.766	0.796889	44443	4085	10.8796
Sample_650	200625_0926_018	sterile saline	Sample stability	63878	57217	528	108.366	0.895723	46593	3795	12.2775
Sample_651	200625_0926_019	sterile saline	Sample stability	65901	55688	201	277.055	0.845025	45978	3674	12.5144
Sample_652	200625_0926_020	sterile saline	Sample stability	48535	50754	359	141.376	1.04572	41032	2733	15.0135
Sample_653	200625_0926_021	sterile saline	Sample stability	53520	49494	1232	40.1737	0.924776	44352	3232	13.7228
Sample_654	200625_0926_022	sterile saline	Sample stability	42347	46308	1459	31.7395	1.09354	40134	1615	24.8508
Sample_655	200625_0926_023	sterile saline	Sample stability	48298	45004	829	54.2871	0.931798	41943	3844	10.9113
Sample_656	200625_0926_024	sterile saline	Sample stability	42793	60541	407	148.749	1.41474	54785	2164	25.3165
Sample_657	200625_0926_025	sterile saline	Sample stability	46448	57708	166	347.639	1.24242	54387	3712	14.6517
Sample_658	200625_0926_026	sterile saline	Sample stability	36863	60731	586	103.637	1.64748	56245	1805	31.1607
Sample_659	200625_0926_027	sterile saline	Sample stability	48616	61980	406	152.66	1.27489	53735	2232	24.0748
Sample_660	200625_0926_028	sterile saline	Sample stability	36921	64215	440	145.943	1.73925	53287	1827	29.1664
Sample_661	200529_0924_075	virus transport medium	Sample stability	34806	18106	566	31.9894	0.520198	8354	2635	3.1704
Sample_662	200529_0924_076	virus transport medium	Sample stability	33985	16712	1414	11.819	0.491746	5939	1726	3.4409
Sample_663	200529_0924_077	virus transport medium	Sample stability	35208	19607	939	20.8807	0.55689	7042	2533	2.7801
Sample_664	200529_0924_078	virus transport medium	Sample stability	32983	19126	777	24.6152	0.579874	6263	2054	3.04917
Sample_665	200529_0924_079	virus transport medium	Sample stability	32256	19341	1028	18.8142	0.599609	6898	2935	2.35026
Sample_666	200529_0924_013	virus transport medium	Sample stability	98410	22998	1338	17.1883	0.233696	8809	5246	1.67918
Sample_667	200529_0924_014	virus transport medium	Sample stability	90623	23490	2253	10.4261	0.259206	5925	3963	1.49508
Sample_668	200529_0924_015	virus transport medium	Sample stability	75634	23342	1898	12.2982	0.308618	5954	3145	1.89316
Sample_669	200529_0924_016	virus transport medium	Sample stability	56898	23260	1776	13.0968	0.408802	7184	3689	1.94741
Sample_670	200529_0924_017	virus transport medium	Sample stability	103324	23926	1560	15.3372	0.231563	7730	3702	2.08806
Sample_671	200529_0924_028	virus transport medium	Sample stability	51626	17176	665	25.8286	0.332701	6559	3509	1.86919
Sample_672	200529_0924_029	virus transport medium	Sample stability	51405	17499	698	25.0702	0.340414	7690	8223	0.935182
Sample_673	200529_0924_030	virus transport medium	Sample stability	57449	20086	937	21.4365	0.349632	14728	10716	1.37439
Sample_674	200529_0924_031	virus transport medium	Sample stability	48004	17526	1444	12.1371	0.365095	10052	6138	1.63767
Sample_675	200529_0924_032	virus transport medium	Sample stability	45544	20329	223	91.1614	0.44636	4356	5785	0.752982
Sample_676	200529_0924_044	virus transport medium	Sample stability	44176	17609	166	106.078	0.39861	7098	4255	1.66816
Sample_677	200529_0924_046	virus transport medium	Sample stability	44183	18085	324	55.8179	0.40932	7598	5098	1.49039
Sample_678	200529_0924_047	virus transport medium	Sample stability	47326	20594	176	117.011	0.435152	6189	4591	1.34807
Sample_679	200529_0924_048	virus transport medium	Sample stability	38322	17851	630	28.3349	0.465816	7153	3439	2.07997
Sample_680	200529_0924_049	virus transport medium	Sample stability	46217	22632	593	38.1653	0.48969	8339	5496	1.51729
Sample_681	200529_0924_060	virus transport medium	Sample stability	39144	19172	304	63.0658	0.489781	10103	4675	2.16107
Sample_682	200529_0924_061	virus transport medium	Sample stability	45293	20544	662	31.0332	0.45358	5543	3603	1.53844
Sample_683	200529_0924_062	virus transport medium	Sample stability	36444	18102	957	18.9154	0.496707	9129	3790	2.40871
Sample_684	200529_0924_063	virus transport medium	Sample stability	35932	17388	880	19.7591	0.483914	5975	2526	2.3654
Sample_685	200529_0924_064	virus transport medium	Sample stability	53740	18830	665	28.3158	0.350391	7690	5385	1.42804
Sample_686	200602_1046_036	virus transport medium	Sample stability	46393	14360	593	24.2159	0.309529	7526	5693	1.32197
Sample_687	200602_1046_037	virus transport medium	Sample stability	45358	16447	376	43.742	0.362604	9514	5105	1.86366
Sample_688	200602_1046_038	virus transport medium	Sample stability	48774	17911	1345	13.3167	0.367224	6098	3400	1.79353
Sample_689	200602_1046_039	virus transport medium	Sample stability	47809	16114	684	23.5585	0.33705	8829	3566	2.47588
Sample_690	200602_1046_040	virus transport medium	Sample stability	46905	18774	456	41.1711	0.400256	7685	3367	2.28245
Sample_691	200602_1046_041	virus transport medium	Sample stability	47854	20568	1165	17.6549	0.429807	7691	1945	3.95424
Sample_692	200602_1046_042	virus transport medium	Sample stability	47092	16272	1281	12.7026	0.345536	8286	4176	1.9842
Sample_693	200602_1046_043	virus transport medium	Sample stability	43193	15622	1166	13.3979	0.361679	7802	2229	3.50022
Sample_694	200602_1046_044	virus transport medium	Sample stability	42949	16806	1214	13.8435	0.391301	7089	2478	2.86077
Sample_695	200602_1046_045	virus transport medium	Sample stability	39263	16235	389	41.7352	0.413494	6307	4066	1.55116
Sample_696	200602_1046_046	virus transport medium	Sample stability	43884	16683	737	22.6364	0.380161	8959	4306	2.08059
Sample_697	200602_1046_047	virus transport medium	Sample stability	49107	18347	1317	13.9309	0.373613	6035	4247	1.421
Sample_698	200602_1046_048	virus transport medium	Sample stability	45085	20215	129	156.705	0.448375	6386	3772	1.693
Sample_699	200602_1046_049	virus transport medium	Sample stability	54888	24217	454	53.3414	0.441208	8320	8846	0.940538
Sample_700	200602_1046_050	virus transport medium	Sample stability	53153	22474	427	52.6323	0.422817	8950	3094	2.8927
Sample_701	200602_1046_051	virus transport medium	Sample stability	61736	26026	1196	21.7609	0.421569	15248	11020	1.38367
Sample_702	200602_1046_052	virus transport medium	Sample stability	56529	26471	1690	15.6633	0.468273	7576	6399	1.18393
Sample_703	200602_1046_053	virus transport medium	Sample stability	58231	27985	1366	20.4868	0.480586	7121	6972	1.02137
Sample_704	200602_1046_054	virus transport medium	Sample stability	63274	26830	1097	24.4576	0.424029	9893	8482	1.16635
Sample_705	200602_1046_055	virus transport medium	Sample stability	65403	27992	1412	19.8244	0.427993	8375	4297	1.94903
Sample_706	200602_1046_056	virus transport medium	Sample stability	123090	32797	2496	13.1398	0.266447	23794	18354	1.29639
Sample_707	200602_1046_057	virus transport medium	Sample stability	122883	36131	2584	13.9826	0.294028	6264	6913	0.906119
Sample_708	200602_1046_058	virus transport medium	Sample stability	78246	26276	3791	6.93115	0.335813	7095	10506	0.675328
Sample_709	200602_1046_059	virus transport medium	Sample stability	41978	31781	1626	19.5455	0.757087	8544	10406	0.821065
Sample_710	200602_1046_060	virus transport medium	Sample stability	54861	36105	2507	14.4017	0.658118	5434	11267	0.482293
Sample_711	200610_1109_045	virus transport medium	Sample stability	45835	17113	5367	3.18856	0.373361	9770	10070	0.970209
Sample_712	200610_1109_046	virus transport medium	Sample stability	59454	14676	3891	3.77178	0.246846	11789	15223	0.77442
Sample_713	200610_1109_047	virus transport medium	Sample stability	58768	21152	3846	5.49974	0.359924	20058	18217	1.10106
Sample_714	200610_1109_048	virus transport medium	Sample stability	135609	32307	3978	8.12142	0.238236	5437	7547	0.720419
Sample_715	200610_1109_049	virus transport medium	Sample stability	52388	22819	4185	5.45257	0.435577	7385	8524	0.866377
Sample_716	200610_1109_050	virus transport medium	Sample stability	74074	25081	4716	5.31828	0.338594	11230	11892	0.944332
Sample_717	200610_1109_051	virus transport medium	Sample stability	73185	29878	1725	17.3206	0.408253	9589	5673	1.69029
Sample_718	200610_1109_052	virus transport medium	Sample stability	64358	28284	3758	7.52634	0.439479	5698	5919	0.962663
Sample_719	200610_1109_053	virus transport medium	Sample stability	73163	24224	6313	3.83716	0.331096	18016	18030	0.999224
Sample_720	200610_1109_054	virus transport medium	Sample stability	61831	24070	3293	7.30944	0.389287	3346	10205	0.327878
Sample_721	200610_1109_055	virus transport medium	Sample stability	49688	18682	995	18.7759	0.375986	17477	12533	1.39448
Sample_722	200610_1109_056	virus transport medium	Sample stability	53149	18425	2033	9.06296	0.346667	14350	10446	1.37373
Sample_723	200610_1109_057	virus transport medium	Sample stability	47388	18975	3137	6.04877	0.400418	15203	7807	1.94735
Sample_724	200610_1109_058	virus transport medium	Sample stability	50742	17356	3189	5.44246	0.342044	13829	12143	1.13885
Sample_725	200610_1109_059	virus transport medium	Sample stability	47262	13702	4107	3.33626	0.289916	11256	7803	1.44252
Sample_726	200610_1109_060	virus transport medium	Sample stability	48229	14998	1996	7.51403	0.310975	4980	6585	0.756264
Sample_727	200610_1109_061	virus transport medium	Sample stability	45386	15551	2471	6.2934	0.342639	7505	3703	2.02674
Sample_728	200610_1109_062	virus transport medium	Sample stability	49116	14745	1777	8.29769	0.300208	5027	2313	2.17337
Sample_729	200610_1109_063	virus transport medium	Sample stability	51854	16125	2245	7.18263	0.310969	8010	3653	2.19272
Sample_730	200610_1109_064	virus transport medium	Sample stability	50235	17847	2863	6.23367	0.35527	8680	5054	1.71745
Sample_731	200610_1109_075	virus transport medium	Sample stability	46409	20408	2332	8.75129	0.439742	17966	8609	2.08689
Sample_732	200610_1109_076	virus transport medium	Sample stability	40540	18400	3893	4.72643	0.453873	8303	7643	1.08635
Sample_733	200610_1109_077	virus transport medium	Sample stability	43094	17532	3520	4.98068	0.406832	11288	8483	1.33066
Sample_734	200610_1109_078	virus transport medium	Sample stability	47950	20167	3023	6.67119	0.420584	7560	7152	1.05705
Sample_735	200610_1109_079	virus transport medium	Sample stability	42076	19469	1188	16.388	0.46271	5393	3145	1.71479
Sample_736	200625_0926_029	virus transport medium	Sample stability	47932	5137	482	10.6577	0.107173	4001	5524	0.724294
Sample_737	200625_0926_030	virus transport medium	Sample stability	57981	7306	213	34.3005	0.126007	1546	1591	0.971716
Sample_738	200625_0926_031	virus transport medium	Sample stability	205066	12255	354	34.6186	0.0597612	1188	222	5.35135
Sample_739	200625_0926_032	virus transport medium	Sample stability	187367	12874	357	36.0616	0.0687101	2347	2796	0.839413
Sample_740	200625_0926_033	virus transport medium	Sample stability	26583	7666	280	27.3786	0.28838	3084	3895	0.791784
Sample_741	200625_0926_034	virus transport medium	Sample stability	155698	19780	858	23.0536	0.127041	4505	3968	1.13533
Sample_742	200625_0926_035	virus transport medium	Sample stability	190234	20379	653	31.2083	0.107126	4677	2615	1.78853
Sample_743	200625_0926_036	virus transport medium	Sample stability	147486	18329	314	58.3726	0.124276	3815	3960	0.963384
Sample_744	200625_0926_037	virus transport medium	Sample stability	138052	18617	843	22.0842	0.134855	4132	2907	1.4214
Sample_745	200625_0926_038	virus transport medium	Sample stability	129906	19228	333	57.7417	0.148015	4410	2562	1.72131
Sample_746	200625_0926_039	virus transport medium	Sample stability	56100	6738	151	44.6225	0.120107	3815	1710	2.23099
Sample_747	200625_0926_040	virus transport medium	Sample stability	57146	9265	195	47.5128	0.162129	4472	1393	3.21034
Sample_748	200625_0926_041	virus transport medium	Sample stability	57140	8952	108	82.8889	0.156668	4337	487	8.90554
Sample_749	200625_0926_042	virus transport medium	Sample stability	48903	7373	324	22.7562	0.150768	4846	1855	2.6124
Sample_750	200625_0926_043	virus transport medium	Sample stability	47430	7673	71	108.07	0.161775	3577	1967	1.81851
Sample_751	200625_0926_044	virus transport medium	Sample stability	41540	7029	219	32.0959	0.16921	3048	827	3.68561
Sample_752	200625_0926_045	virus transport medium	Sample stability	43678	7526	350	21.5029	0.172306	3992	407	9.80835
Sample_753	200625_0926_046	virus transport medium	Sample stability	46516	7292	589	12.3803	0.156763	3578	1092	3.27656
Sample_754	200625_0926_047	virus transport medium	Sample stability	43717	6996	488	14.3361	0.160029	3842	564	6.81206
Sample_755	200625_0926_048	virus transport medium	Sample stability	45633	8414	443	18.9932	0.184384	3360	1443	2.32848
Sample_756	200625_0926_049	virus transport medium	Sample stability	52276	8036	404	19.8911	0.153723	4228	2214	1.90967
Sample_757	200625_0926_050	virus transport medium	Sample stability	51801	7370	530	13.9057	0.142275	4380	2660	1.64662
Sample_758	200625_0926_051	virus transport medium	Sample stability	54488	6943	286	24.2762	0.127423	2920	983	2.9705
Sample_759	200625_0926_052	virus transport medium	Sample stability	49171	8357	220	37.9864	0.169958	5960	706	8.44193
Sample_760	200625_0926_053	virus transport medium	Sample stability	50512	7684	415	18.5157	0.152122	4652	1160	4.01034
Sample_761	200529_0924_071	virus transport medium	Sample stability	47826	458933	4719	97.2522	9.59589	277959	7810	35.5901
Sample_762	200529_0924_072	virus transport medium	Sample stability	45931	457535	6113	74.8462	9.96136	278290	7682	36.2262
Sample_763	200529_0924_073	virus transport medium	Sample stability	51689	485335	6690	72.5463	9.38952	319797	12840	24.9063
Sample_764	200529_0924_074	virus transport medium	Sample stability	48180	486364	6318	76.9807	10.0947	312035	8095	38.5466
Sample_765	200529_0924_008	virus transport medium	Sample stability	83982	343711	7887	43.5794	4.09267	185949	11265	16.5068
Sample_766	200529_0924_009	virus transport medium	Sample stability	105725	508263	3742	135.827	4.80741	235707	22717	10.3758
Sample_767	200529_0924_010	virus transport medium	Sample stability	103039	491117	6366	77.1469	4.76632	219412	12329	17.7964
Sample_768	200529_0924_011	virus transport medium	Sample stability	110610	488786	7333	66.6557	4.419	223616	16376	13.6551
Sample_769	200529_0924_012	virus transport medium	Sample stability	45125	514131	5659	90.8519	11.3935	220574	11475	19.2221
Sample_770	200529_0924_023	virus transport medium	Sample stability	72701	455010	7846	57.9926	6.25865	243048	14930	16.2792
Sample_771	200529_0924_024	virus transport medium	Sample stability	62264	425318	6651	63.948	6.83088	249402	9640	25.8716
Sample_772	200529_0924_025	virus transport medium	Sample stability	76260	464620	5115	90.8348	6.09258	266630	9028	29.5337
Sample_773	200529_0924_026	virus transport medium	Sample stability	75336	456837	6374	71.6719	6.06399	262378	11331	23.1558
Sample_774	200529_0924_027	virus transport medium	Sample stability	73844	463048	9697	47.7517	6.27062	245995	10344	23.7814
Sample_775	200529_0924_038	virus transport medium	Sample stability	70527	425862	5274	80.7474	6.03828	254039	9086	27.9594
Sample_776	200529_0924_040	virus transport medium	Sample stability	55494	433529	5369	80.7467	7.81218	273010	12414	21.9921
Sample_777	200529_0924_041	virus transport medium	Sample stability	65700	459713	9106	50.4846	6.99715	293993	10597	27.743
Sample_778	200529_0924_042	virus transport medium	Sample stability	66240	459324	7227	63.5567	6.93424	277202	9198	30.1372
Sample_779	200529_0924_043	virus transport medium	Sample stability	64624	448743	6361	70.546	6.94391	270031	11639	23.2005
Sample_780	200529_0924_055	virus transport medium	Sample stability	57619	471819	6735	70.0548	8.1886	283866	7945	35.7289
Sample_781	200529_0924_056	virus transport medium	Sample stability	55960	482382	5614	85.9248	8.62012	281151	9760	28.8065
Sample_782	200529_0924_057	virus transport medium	Sample stability	51796	452158	6074	74.4416	8.72959	280040	9135	30.6557
Sample_783	200529_0924_058	virus transport medium	Sample stability	47311	460975	7013	65.7315	9.74351	267099	8902	30.0044
Sample_784	200529_0924_059	virus transport medium	Sample stability	48931	441927	8088	54.6398	9.03164	268514	9920	27.0679
Sample_785	200602_1046_061	virus transport medium	Sample stability	58420	526500	7852	67.053	9.01232	314952	10799	29.1649
Sample_786	200602_1046_063	virus transport medium	Sample stability	66249	547185	6697	81.706	8.25952	323974	11034	29.3614
Sample_787	200602_1046_064	virus transport medium	Sample stability	64050	596204	9843	60.5714	9.30842	357822	10654	33.5857
Sample_788	200602_1046_065	virus transport medium	Sample stability	62527	637033	11672	54.5779	10.1881	377733	13466	28.0509
Sample_789	200602_1046_066	virus transport medium	Sample stability	59194	624003	9351	66.7312	10.5417	354172	15908	22.2638
Sample_790	200602_1046_067	virus transport medium	Sample stability	62947	636140	8169	77.8724	10.106	343364	15235	22.5378
Sample_791	200602_1046_068	virus transport medium	Sample stability	55079	648202	10369	62.5135	11.7686	359671	14664	24.5275
Sample_792	200602_1046_070	virus transport medium	Sample stability	65663	665235	4157	160.028	10.131	357439	23280	15.3539
Sample_793	200602_1046_071	virus transport medium	Sample stability	63218	670321	4638	144.528	10.6033	371037	9287	39.9523
Sample_794	200602_1046_072	virus transport medium	Sample stability	68760	675415	10809	62.4864	9.82279	371239	13903	26.7021
Sample_795	200602_1046_073	virus transport medium	Sample stability	64784	674576	12391	54.4408	10.4127	392265	11167	35.1272
Sample_796	200602_1046_074	virus transport medium	Sample stability	65982	678017	9171	73.9305	10.2758	380656	22513	16.9083
Sample_797	200602_1046_075	virus transport medium	Sample stability	64034	661259	6784	97.4733	10.3267	366439	19839	18.4706
Sample_798	200602_1046_076	virus transport medium	Sample stability	59577	671974	11010	61.0331	11.2791	379745	26107	14.5457
Sample_799	200602_1046_077	virus transport medium	Sample stability	66159	670529	9767	68.6525	10.1351	363384	17514	20.7482
Sample_800	200602_1046_078	virus transport medium	Sample stability	66212	699523	10357	67.5411	10.5649	302746	12870	23.5234
Sample_801	200602_1046_079	virus transport medium	Sample stability	63844	710989	8301	85.651	11.1363	309050	13685	22.5831
Sample_802	200602_1046_080	virus transport medium	Sample stability	68923	692551	13571	51.0317	10.0482	348214	15031	23.1664
Sample_803	200602_1046_081	virus transport medium	Sample stability	61455	719921	5585	128.903	11.7146	335875	14073	23.8666
Sample_804	200602_1046_082	virus transport medium	Sample stability	58956	703975	7719	91.2003	11.9407	322365	14697	21.9341
Sample_805	200602_1046_083	virus transport medium	Sample stability	90166	365433	6227	58.6852	4.05289	274209	17711	15.4824
Sample_806	200602_1046_084	virus transport medium	Sample stability	76087	422706	7243	58.3606	5.55556	278294	21203	13.1252
Sample_807	200602_1046_085	virus transport medium	Sample stability	105817	312967	6190	50.5601	2.95762	243628	16160	15.076
Sample_808	200602_1046_086	virus transport medium	Sample stability	102450	303243	6220	48.7529	2.95991	245116	16354	14.9881
Sample_809	200602_1046_087	virus transport medium	Sample stability	99884	352602	7205	48.9385	3.53011	262034	23958	10.9372
Sample_810	200610_1109_024	virus transport medium	Sample stability	106983	310051	4956	62.5607	2.89813	219460	17491	12.547
Sample_811	200610_1109_025	virus transport medium	Sample stability	95206	301407	6315	47.7287	3.16584	200055	22171	9.02327
Sample_812	200610_1109_026	virus transport medium	Sample stability	101325	336634	7189	46.8263	3.32232	216780	21483	10.0908
Sample_813	200610_1109_027	virus transport medium	Sample stability	88573	315788	6586	47.9484	3.56529	211206	18953	11.1437
Sample_814	200610_1109_028	virus transport medium	Sample stability	106490	350637	7141	49.1019	3.29268	221753	27413	8.08934
Sample_815	200610_1109_029	virus transport medium	Sample stability	75652	673545	12287	54.8177	8.9032	313094	20587	15.2083
Sample_816	200610_1109_030	virus transport medium	Sample stability	86700	654651	9759	67.0818	7.55076	297977	21850	13.6374
Sample_817	200610_1109_031	virus transport medium	Sample stability	93359	683194	12863	53.1131	7.31792	318533	20244	15.7347
Sample_818	200610_1109_032	virus transport medium	Sample stability	85348	708614	6897	102.742	8.30264	323034	20859	15.4866
Sample_819	200610_1109_033	virus transport medium	Sample stability	84170	684741	7211	94.9578	8.13521	307826	18417	16.7142
Sample_820	200610_1109_034	virus transport medium	Sample stability	57140	444141	7427	59.8009	7.77286	302756	11852	25.5447
Sample_821	200610_1109_035	virus transport medium	Sample stability	62701	458015	7070	64.7829	7.30475	300506	12332	24.368
Sample_822	200610_1109_036	virus transport medium	Sample stability	60832	454244	5437	83.5468	7.46719	306559	13023	23.5398
Sample_823	200610_1109_037	virus transport medium	Sample stability	67580	426870	6826	62.5359	6.31651	302062	12142	24.8775
Sample_824	200610_1109_038	virus transport medium	Sample stability	57420	437123	7158	61.0678	7.61273	290109	11201	25.9003
Sample_825	200610_1109_039	virus transport medium	Sample stability	80288	474696	8816	53.8448	5.91242	313250	13405	23.3681
Sample_826	200610_1109_040	virus transport medium	Sample stability	81758	503943	9408	53.5654	6.16384	323516	14055	23.0179
Sample_827	200610_1109_041	virus transport medium	Sample stability	77576	498808	5567	89.6009	6.42993	324008	15285	21.1978
Sample_828	200610_1109_042	virus transport medium	Sample stability	74203	471556	7678	61.4165	6.35495	297207	12592	23.6028
Sample_829	200610_1109_044	virus transport medium	Sample stability	70542	485261	8475	57.2579	6.87904	314590	12591	24.9853
Sample_830	200610_1109_070	virus transport medium	Sample stability	58689	471675	8593	54.8906	8.03686	312823	14569	21.4718
Sample_831	200610_1109_071	virus transport medium	Sample stability	60372	465562	8280	56.2273	7.71156	319165	14728	21.6706
Sample_832	200610_1109_072	virus transport medium	Sample stability	67976	471264	10331	45.6165	6.9328	328939	14599	22.5316
Sample_833	200610_1109_073	virus transport medium	Sample stability	88501	477188	9920	48.1036	5.39189	327720	13456	24.3549
Sample_834	200610_1109_074	virus transport medium	Sample stability	69018	530088	9169	57.8131	7.68043	335466	14560	23.0402
Sample_835	200625_0926_054	virus transport medium	Sample stability	128446	174577	2470	70.6789	1.35915	96578	3585	26.9395
Sample_836	200625_0926_055	virus transport medium	Sample stability	186330	160618	2466	65.133	0.862008	98697	5252	18.7923
Sample_837	200625_0926_056	virus transport medium	Sample stability	183739	158291	2294	69.0022	0.861499	91122	8079	11.2789
Sample_838	200625_0926_057	virus transport medium	Sample stability	140960	142095	2928	48.5297	1.00805	99690	6086	16.3802
Sample_839	200625_0926_058	virus transport medium	Sample stability	143944	161189	1811	89.0055	1.1198	101287	4875	20.7768
Sample_840	200625_0926_059	virus transport medium	Sample stability	88359	324037	2281	142.059	3.66728	157268	4033	38.9953
Sample_841	200625_0926_060	virus transport medium	Sample stability	102440	333223	2675	124.569	3.25286	148269	4735	31.3134
Sample_842	200625_0926_061	virus transport medium	Sample stability	84439	353681	5872	60.2318	4.1886	161393	5765	27.9953
Sample_843	200625_0926_062	virus transport medium	Sample stability	83822	333886	4670	71.4959	3.98327	156844	5903	26.5702
Sample_844	200625_0926_063	virus transport medium	Sample stability	84312	321944	4069	79.1212	3.81848	160761	2963	54.2562
Sample_845	200625_0926_064	virus transport medium	Sample stability	64814	278782	1844	151.183	4.30126	197357	4402	44.8335
Sample_846	200625_0926_066	virus transport medium	Sample stability	91793	479961	4064	118.101	5.22873	299145	12438	24.0509
Sample_847	200625_0926_067	virus transport medium	Sample stability	100882	439813	2237	196.608	4.35968	282890	9971	28.3713
Sample_848	200625_0926_068	virus transport medium	Sample stability	90342	437304	7690	56.8666	4.84054	279329	9709	28.7701
Sample_849	200625_0926_069	virus transport medium	Sample stability	105359	456882	4012	113.879	4.33643	286138	10737	26.6497
Sample_850	200625_0926_070	virus transport medium	Sample stability	57816	239039	2992	79.8927	4.13448	167892	2761	60.8084
Sample_851	200625_0926_071	virus transport medium	Sample stability	103972	377355	4450	84.7989	3.62939	246639	5288	46.6413
Sample_852	200625_0926_072	virus transport medium	Sample stability	91936	364486	4860	74.9971	3.96456	250887	6232	40.2579
Sample_853	200625_0926_073	virus transport medium	Sample stability	101824	382231	5261	72.6537	3.75384	267498	6033	44.3391
Sample_854	200625_0926_074	virus transport medium	Sample stability	100416	406701	6039	67.3458	4.05016	269944	5582	48.3597
Sample_855	200625_0926_075	virus transport medium	Sample stability	91617	351375	4433	79.2635	3.83526	228060	9245	24.6685
Sample_856	200625_0926_076	virus transport medium	Sample stability	112247	498799	4000	124.7	4.44376	306475	7489	40.9234
Sample_857	200625_0926_077	virus transport medium	Sample stability	127350	482745	3463	139.401	3.79069	303845	13102	23.1907
Sample_858	200625_0926_078	virus transport medium	Sample stability	123597	496690	10112	49.1189	4.01863	308552	9875	31.2458
Sample_859	200625_0926_079	virus transport medium	Sample stability	124454	535550	8935	59.9384	4.3032	321790	7918	40.6403
Sample_860	200422_1412_002	virus transport medium	Reproducibility	72982	2146432	16429	130.649	29.4104	1407343	17789	79.1131
Sample_861	200423_1059_002	virus transport medium	Reproducibility	101073	4046356	23101	175.159	40.034	2687203	28586	94.0042
Sample_862	200423_1059_098	virus transport medium	Reproducibility	103646	3675657	30716	119.666	35.4636	2469373	63598	38.8278
Sample_863	20200413_1134_02	virus transport medium	Reproducibility	151012	4526935	26899	168.294	29.9773	4129955	59136	69.8383
Sample_864	20200413_1134_88	virus transport medium	Reproducibility	128848	3605558	17154	210.188	27.983	3390225	70815	47.8744
Sample_865	20200416_1039_02	virus transport medium	Reproducibility	99461	3195661	54293	58.8595	32.1298	2839407	31254	90.8494
Sample_866	20200416_1039_98	virus transport medium	Reproducibility	122805	3194372	22749	140.418	26.0117	2796283	63157	44.2751
Sample_867	20200416_1553_02	virus transport medium	Reproducibility	162855	3631851	16709	217.359	22.3011	2760202	35083	78.6763
Sample_868	20200416_1553_92	virus transport medium	Reproducibility	189484	3988697	61729	64.6163	21.0503	3529343	33374	105.751
Sample_869	20200417_1135_02	virus transport medium	Reproducibility	97657	3018667	51009	59.1791	30.9109	1948235	23483	82.9636

## Sheet: Supp. Figure 7
	Supplementary Figure 7 data
				DGIIWVATEGALNTPK			DGIIWVATEGALNTPK (heavy)			IGMEVTPSGTWLTYTGAIK			IGMEVTPSGTWLTYTGAIK (heavy)			HSGFEDELSEVLENQSSQAELK
	File Name	Approach	Condition	y 12	y11	y10	y 12	y11	y10	y15	y14	y13	y15	y14	y13	y9	b10	b11
	200720_0845_023	Tier1	Negative	167	53	424	15865	13989	27200	447	67	523	1549	8279	20189	-	-	-
	200720_0845_024	Tier1	Negative	636	1373	49	16147	16616	30976	663	148	665	2207	9247	23091	-	-	-
	200721_1119_023	Tier1	Negative	196	1368	1318	14330	12639	25496	362	54	587	1518	6956	18705	-	-	-
	200721_1119_024	Tier1	Negative	518	143	713	13909	13559	23382	588	30	385	1419	6283	15592	-	-	-
	200721_1119_027	Tier1	Positive	11965	15348	19341	12644	10973	21936	3755	15069	37773	1551	6790	17973	-	-	-
	200721_1119_028	Tier1	Positive	12083	14087	21121	13460	13032	22803	3522	15469	37548	1226	5462	15145	-	-	-
	200722_1408_023	Tier1	Negative	120	254	100	6749	6102	13614	322	46	57	1048	2964	7417	-	-	-
	200723_1126_089	Tier1	Negative	247	122	553	10238	8493	18867	186	0	643	965	3998	12129	-	-	-
	200723_1126_093	Tier1	Positive	9324	10401	15693	11427	12052	18264	2984	11510	28255	1065	4688	12368	-	-	-
	200723_1126_094	Tier1	Positive	9766	11509	16284	11595	11591	21205	3011	11347	29683	1277	4420	12031	-	-	-
	200724_1047_086	Tier1	Negative	120	279	379	10613	9951	17656	314	97	274	964	4312	12256	-	-	-
	200724_1047_089	Tier1	Positive	9805	12172	17623	13395	13318	25502	3064	13424	35008	1448	6316	16207	-	-	-
	200724_1047_090	Tier1	Positive	8804	10131	15939	10127	10387	21479	2515	11099	29908	862	4301	12673	-	-	-
	200727_1254r_089	Tier1	Negative	93	214	1271	8885	9320	19647	241	155	813	1489	5803	14848	-	-	-
	200727_1254r_090	Tier1	Negative	167	574	458	7196	8464	18118	545	283	194	1325	5602	15612	-	-	-
	200727_1254r_093	Tier1	Positive	7427	9082	12099	9167	7698	15707	2591	11392	30454	1579	5523	13794	-	-	-
	200727_1254r_094	Tier1	Positive	7000	7334	11705	7410	8731	14054	2925	11560	30104	1569	6763	16422	-	-	-
	200728_0950r_053	Tier1	Positive	6108	8514	11116	8567	8808	15772	2566	9165	21570	1231	4213	12810	-	-	-
	200728_0950r_054	Tier1	Positive	5334	7128	9237	7978	6263	15908	1964	7004	17933	1256	3965	10620	-	-	-
	200729_1036_050	Tier1	Negative	613	453	552	8671	8013	12848	308	114	599	1268	4935	13786	-	-	-
	200422_1412_001	Tier3	Negative	630	1444	3347	-	-	-	792	749	1464	-	-	-	18175	22987	24992
	200423_1059_001	Tier3	Negative	52	1587	659	-	-	-	267	289	522	-	-	-	20856	26417	28863
	200423_1059_097	Tier3	Negative	892	925	608	-	-	-	116	555	66	-	-	-	23337	29416	29858
	20200413_1134_01	Tier3	Negative	135	3528	6726	-	-	-	696	435	738	-	-	-	18979	23672	24348
	20200413_1134_87	Tier3	Negative	542	5937	8541	-	-	-	561	191	771	-	-	-	27136	29511	32500
	20200416_1039_01	Tier3	Negative	1010	1346	92	-	-	-	642	592	1299	-	-	-	23155	32155	33921
	20200416_1039_97	Tier3	Negative	539	2424	451	-	-	-	461	776	591	-	-	-	25619	32644	35178
	20200416_1553_01	Tier3	Negative	1177	2055	2860	-	-	-	990	477	674	-	-	-	43797	59145	62553
	20200416_1553_91	Tier3	Negative	4845	5354	8364	-	-	-	1053	1658	2301	-	-	-	42909	57885	58454
	20200417_1135_97	Tier3	Negative	342	833	1264	-	-	-	670	331	980	-	-	-	26435	33186	35403
	200422_1412_002	Tier3	Positive	380567	378811	647965	-	-	-	118999	553916	1473518	-	-	-	19617	26829	26536
	200423_1059_002	Tier3	Positive	714719	724155	1248329	-	-	-	223725	1050795	2771836	-	-	-	29255	36200	35618
	200423_1059_098	Tier3	Positive	657789	660003	1151580	-	-	-	201763	935398	2538496	-	-	-	30401	36962	36282
	20200413_1134_02	Tier3	Positive	1092993	1119292	1917670	-	-	-	252024	1168692	3106219	-	-	-	40990	51984	58038
	20200413_1134_88	Tier3	Positive	907057	904802	1578365	-	-	-	200559	928636	2476364	-	-	-	34867	43725	50257
	20200416_1039_02	Tier3	Positive	758076	766541	1314790	-	-	-	175263	821868	2198530	-	-	-	26873	36051	36538
	20200416_1039_98	Tier3	Positive	744145	756187	1295951	-	-	-	170770	808979	2214623	-	-	-	33656	44327	44822
	20200416_1553_02	Tier3	Positive	737499	747330	1275373	-	-	-	203112	933140	2495599	-	-	-	46205	58195	58455
	20200416_1553_92	Tier3	Positive	935644	958751	1634948	-	-	-	205293	1001976	2781427	-	-	-	50121	70685	68677
	20200417_1135_02	Tier3	Positive	518652	524076	905507	-	-	-	164902	771121	2082643	-	-	-	26130	36791	34736
